# Supplementary material for: Associations of sleep-associated variants with wearable-derived sleep stages in the All of Us research program
Source: Sleep. 2025 Jul 26;48(11):zsaf209. doi: 10.1093/sleep/zsaf209 (PMC12597665; doi:10.1093/sleep/zsaf209)
Supplement: Chan_et_al_2025_Supplemental_Tables_zsaf209 [file chan_et_al_2025_supplemental_tables_zsaf209.xlsx]

## Sheet: TableS1
Table S1. Sleep duration variants and allele frequencies in the All of Us cohort. Genomic coordinates are GRCh38. Allele frequencies are provided for the study population (N = 15,111).
RSID	Chromosome	Position	Variant	Allele Frequency
rs73355875	8	138933755	A	0.0101595
rs10823730	10	71387550	C	0.0106051
rs145034453	1	5668879	A	0.0108559
rs181559417	2	158838565	T	0.011668
rs60363520	10	129693181	T	0.0119457
rs149473221	12	116935892	T	0.0120821
rs116497297	3	141124442	A	0.0126729
rs148426027	22	43735438	G	0.0134866
rs836901	19	20191585	T	0.0143287
rs75389424	3	164623904	G	0.0144157
rs7687601	4	165938809	G	0.0154738
rs112224869	10	4049588	A	0.0155722
rs184371102	8	19986419	T	0.0160307
rs7896356	10	5289597	T	0.0173596
rs6512653	20	50545748	A	0.0175404
rs3776864	5	102992164	C	0.0175665
rs7316486	12	109411735	G	0.0178885
rs17098961	11	102609659	A	0.0179009
rs73783061	5	116020907	C	0.0195235
rs73622607	20	45806030	T	0.0197643
rs17162401	7	10014745	G	0.0201669
rs10747215	18	77518492	G	0.0211123
rs10744213	12	125533659	A	0.0221239
rs111767129	3	164448490	T	0.0226054
rs61248122	16	82105556	T	0.022801
rs79903896	14	30752937	C	0.0229965
rs75458655	11	118244616	T	0.0235621
rs57561709	3	195060008	G	0.0239095
rs1939455	11	101650155	T	0.0242528
rs2569015	5	103273146	G	0.0245415
rs1784848	18	2176439	T	0.0253211
rs147577476	15	60140722	G	0.0263506
rs138570705	15	43974532	A	0.0264447
rs4955158	3	30550452	T	0.0267077
rs261291	15	58387979	C	0.0269058
rs7951019	11	118487312	G	0.0271102
rs3289	8	19965681	C	0.0280297
rs77510899	3	58661848	T	0.0281932
rs138381486	22	23862251	T	0.0282594
rs79746559	1	98997654	A	0.0290867
rs11718454	3	1922955	T	0.0291529
rs78267637	8	33932682	G	0.0292911
rs115578460	1	98597446	T	0.0300563
rs10902444	12	131751314	T	0.0302118
rs10409958	19	46450125	G	0.0305096
rs694383	1	182599069	G	0.0307463
rs146977851	10	54811194	T	0.0307784
rs143750764	4	106012900	T	0.0315396
rs76251410	14	78033554	A	0.032079
rs72703210	1	109281340	C	0.0331038
rs61980273	14	93752603	A	0.0337194
rs73044290	5	11018275	A	0.0338893
rs28615996	8	19945200	C	0.0338916
rs71519017	8	81300063	C	0.0341233
rs115419280	3	171131724	C	0.0343812
rs79972364	13	101179397	C	0.0344587
rs112230981	3	55845241	G	0.0358348
rs1800777	16	56983407	A	0.0362012
rs60403635	2	21049906	C	0.0369485
rs71511762	9	104467534	A	0.0370591
rs71440053	13	110177535	T	0.0370665
rs2279739	3	15269402	G	0.0376266
rs11693221	2	66572854	T	0.0382223
rs35799005	15	31395722	G	0.0387238
rs12069385	1	35314387	T	0.0388017
rs73114337	2	239803805	T	0.0390656
rs73720625	6	9914134	T	0.0403953
rs73921512	2	27351559	A	0.0417577
rs116917011	9	75725682	T	0.043189
rs494697	1	115424902	T	0.0439115
rs17401208	5	143497144	G	0.0439464
rs28534677	16	27018909	A	0.0448509
rs146580409	6	150924601	T	0.0471935
rs11206517	1	55060755	G	0.047753
rs113851554	2	66523432	T	0.048117
rs117535166	18	70402035	G	0.0484213
rs3826692	19	17188337	A	0.050754
rs7115856	11	43747737	C	0.050813
rs117204535	10	104477267	G	0.0509596
rs75165347	10	116851824	C	0.0517515
rs8023503	15	58448389	T	0.0526699
rs74249525	16	83413666	T	0.0527204
rs117831057	19	10597177	G	0.0532426
rs12628080	22	46775446	A	0.0537357
rs73557392	8	34272679	T	0.0539521
rs6990255	8	34269430	T	0.0540406
rs7187275	16	56997818	A	0.0542954
rs1830079	7	64897783	T	0.054581
rs36005900	1	147757554	A	0.0551942
rs118039278	6	160564494	A	0.0566956
rs17111697	1	55165977	T	0.0572271
rs2274538	1	55103767	A	0.0573499
rs73004967	19	19606247	G	0.0577509
rs56208677	16	56976320	T	0.0580372
rs11739656	5	174767801	T	0.0584063
rs78484886	2	27414892	G	0.0593764
rs41279732	1	109489809	G	0.0595246
rs13109404	4	101975434	G	0.0613873
rs79512144	2	9048385	A	0.0614366
rs1892312	20	61429112	G	0.0621192
rs60882754	8	51974059	T	0.0627783
rs17635531	3	143247876	A	0.0636586
rs737338	19	11236981	T	0.06396
rs10789347	1	72900729	C	0.064191
rs4953023	2	43846861	A	0.064229
rs11887534	2	43839108	C	0.0642833
rs66466742	19	11225768	T	0.0645578
rs2904129	11	47694022	C	0.0652102
rs312030	2	21239871	T	0.0652836
rs74974644	2	27777100	A	0.0660446
rs11987678	8	80316591	C	0.0661526
rs3741521	12	124779747	A	0.0669903
rs58542926	19	19268740	T	0.067216
rs113179280	20	11596657	T	0.0691518
rs13107325	4	102267552	T	0.0697166
rs1466848	3	113217399	C	0.0702985
rs702612	5	53873690	A	0.0711496
rs3859113	16	56666055	C	0.0715894
rs4425006	19	10702688	T	0.0732621
rs78632751	3	84179865	A	0.0737922
rs56028521	2	20875238	A	0.0741513
rs34731055	7	2067293	T	0.0752004
rs2453452	8	86866815	A	0.0755791
rs35246122	7	127838324	A	0.0756272
rs17057892	13	60218524	C	0.0761467
rs34250605	7	127929915	G	0.076742
rs13114738	4	102363708	T	0.0774578
rs3808062	7	128006236	C	0.0776599
rs11622927	14	78029689	A	0.0786721
rs289718	16	56976020	T	0.078918
rs75539574	2	58644523	C	0.0800186
rs12791153	11	80974138	T	0.0800238
rs4733156	8	33318491	A	0.0803599
rs73933942	2	53086330	C	0.080971
rs79807730	3	84200809	T	0.0811697
rs12140153	1	62114219	T	0.0814307
rs55994220	16	56668971	G	0.081767
rs35006130	15	90963779	G	0.0818609
rs12452225	17	34939412	C	0.0823627
rs6855246	4	102191313	G	0.082799
rs12583965	13	78234678	G	0.08287
rs4276324	4	184958576	A	0.0828976
rs59781045	11	117224567	T	0.0832174
rs11014034	10	24335130	A	0.0839179
rs13105581	4	102307673	T	0.085633
rs75545078	8	121938639	C	0.0860916
rs1011685	8	19973258	T	0.086424
rs283810	19	44884984	G	0.0899741
rs11621908	14	78029418	T	0.0900245
rs10178381	2	20892346	T	0.0906082
rs62434669	7	1827310	A	0.091397
rs73959582	18	49622516	C	0.0917437
rs11640439	16	57269282	A	0.0919529
rs17791768	13	94185544	G	0.0937831
rs2821357	1	200008596	G	0.0945956
rs10488193	7	12234594	G	0.0950017
rs4288849	12	14096506	C	0.0971446
rs13002630	2	47252427	A	0.0971703
rs1839069	3	60823546	A	0.0978444
rs2245793	9	104801322	T	0.0988692
rs79108221	8	19969190	T	0.0997733
rs7218593	17	34833416	T	0.0998865
rs6601299	8	9327181	T	0.100265
rs2169387	8	9323885	A	0.10073
rs2777803	9	104808927	G	0.101052
rs769449	19	44906745	A	0.101225
rs16896485	5	67253611	T	0.101942
rs4875540	8	5412291	G	0.101946
rs11076176	16	56973534	G	0.102161
rs7298909	12	123346392	C	0.102258
rs11881756	19	44717621	C	0.104105
rs139919599	2	20949664	G	0.104335
rs1168132	1	62667797	A	0.104697
rs289719	16	56976029	C	0.104969
rs3903032	2	20920090	T	0.10607
rs1138429	16	56909009	T	0.106213
rs11144594	9	75723804	G	0.106426
rs116197893	3	123590888	T	0.10768
rs17709034	2	28201605	T	0.108253
rs998606	10	113528381	C	0.108405
rs10491242	5	82445416	G	0.109232
rs666947	1	30358110	T	0.109915
rs61941676	12	124840252	A	0.110993
rs62485867	7	104006897	A	0.111185
rs17388803	15	47735007	C	0.111523
rs1980432	22	48243659	A	0.111549
rs6984305	8	9320758	A	0.112012
rs12165098	18	39100535	A	0.112101
rs8042174	15	58393771	C	0.112192
rs3938236	15	38253524	A	0.113409
rs144625846	10	102318287	G	0.114783
rs60990105	16	67647053	A	0.115298
rs71556715	7	73467477	T	0.117417
rs114821903	19	11079261	A	0.117714
rs111837003	7	73493129	T	0.117925
rs11051119	12	30864547	C	0.119284
rs10267417	7	19804174	T	0.121831
rs11664536	18	5578983	C	0.122319
rs78797502	2	58640997	T	0.122494
rs7217264	17	70864904	A	0.122532
rs460692	5	3126470	C	0.123387
rs12444708	16	56950570	T	0.123627
rs112434994	16	67920495	C	0.123751
rs16893522	6	81794075	A	0.124437
rs12903590	15	58285578	T	0.124983
rs8106503	19	11086210	C	0.12525
rs75641275	1	97861577	C	0.12548
rs72804080	2	59131524	G	0.12596
rs75265117	2	164662289	G	0.126679
rs13391980	2	164648331	A	0.12678
rs7607980	2	164694691	C	0.127376
rs55710412	12	30914556	T	0.127483
rs1857237	1	219796063	T	0.128119
rs7187278	16	56696606	A	0.128352
rs1606045	2	13648283	T	0.128472
rs17800197	3	70738838	G	0.129071
rs61985058	14	59767123	T	0.129337
rs11071371	15	58284027	T	0.129773
rs1976704	17	78405237	T	0.12987
rs76870658	9	114317224	A	0.130501
rs686030	9	15304784	C	0.131589
rs2544681	5	87095232	G	0.133322
rs138483078	1	55023567	A	0.133885
rs6672390	1	153494228	T	0.134683
rs76681500	1	77247749	A	0.135078
rs11137148	9	137602760	A	0.136418
rs10899257	11	76704165	A	0.137599
rs429358	19	44908684	C	0.1386
rs2738464	19	11131631	G	0.141405
rs1348206	4	76246089	A	0.14142
rs1374117	11	116838722	T	0.141713
rs4121823	18	49617853	T	0.143966
rs17190618	2	58655630	T	0.144427
rs111838462	6	33489784	T	0.144938
rs681554	6	53606443	C	0.145567
rs10825741	10	56072391	A	0.146913
rs4780805	16	19393323	A	0.148865
rs6426881	1	164847489	T	0.150165
rs970223	2	139752666	T	0.150874
rs6857	19	44888997	T	0.151545
rs1776776	9	137602620	C	0.151665
rs7463291	8	17201535	C	0.152125
rs13284938	9	1076640	A	0.152426
rs10823607	10	70741007	T	0.152568
rs117844066	16	71967622	C	0.152702
rs1057703	11	122959543	G	0.152906
rs3863381	12	105709790	G	0.154162
rs1564348	6	160157828	C	0.154783
rs964184	11	116778201	G	0.154913
rs3751046	11	122957634	G	0.156401
rs28562532	2	21086250	T	0.156728
rs395908	19	44870308	A	0.157729
rs10973207	9	37100528	T	0.158271
rs1318175	15	58293930	T	0.158273
rs2075654	11	113418344	T	0.159056
rs4485443	18	37518472	T	0.159098
rs10926019	1	239932503	C	0.159948
rs613872	18	55543071	G	0.160176
rs56393506	6	160668275	T	0.160985
rs1185359	5	4814931	C	0.161581
rs374153	2	40155572	C	0.161681
rs77684884	16	6449119	G	0.162166
rs16854	13	110103485	T	0.162263
rs11668327	19	44895376	C	0.162585
rs12606068	18	67524254	G	0.163721
rs6601296	8	9234229	A	0.165097
rs662138	6	160143444	G	0.165178
rs3996329	7	1979235	A	0.16649
rs1441778	8	19869536	C	0.166644
rs12705972	7	114672596	A	0.16855
rs26877	5	4902802	T	0.16863
rs6420432	16	82129719	C	0.171468
rs2080208	12	9710374	A	0.171569
rs72828533	6	19065449	T	0.171608
rs7915425	10	123256985	T	0.171764
rs4402351	12	107930149	G	0.172583
rs7583126	2	20901107	G	0.173219
rs116219610	2	58622593	T	0.174512
rs4587207	6	30799168	G	0.174565
rs11602180	11	48140901	T	0.175381
rs9304381	18	49631864	C	0.175999
rs76976871	16	56822660	G	0.176218
rs12215241	6	27055302	A	0.176572
rs11614986	12	109570134	G	0.17742
rs13418402	2	58469861	C	0.177865
rs58847685	20	45916308	C	0.178739
rs10019234	4	137606754	A	0.179368
rs10065369	5	114242610	C	0.18031
rs13226650	7	73602675	G	0.18065
rs596773	1	109254135	A	0.182573
rs12591373	15	23971461	A	0.18297
rs2913980	19	8381026	A	0.184884
rs61905084	11	116739578	C	0.185026
rs7939345	11	47959016	T	0.185097
rs10814514	9	37175768	C	0.185278
rs17688916	17	45701314	A	0.185572
rs41279716	1	109270888	T	0.185842
rs4849021	2	125579476	G	0.1868
rs7534398	1	7707404	A	0.187534
rs7127590	11	116848086	T	0.188054
rs9521597	13	110102320	C	0.188352
rs429921	16	77973573	G	0.188435
rs3122163	6	55191570	C	0.189163
rs6466171	7	78364977	G	0.189179
rs4721188	7	1913979	G	0.189258
rs4801157	18	55497462	T	0.189362
rs10244093	7	78371701	T	0.189477
rs11648341	16	20538455	G	0.1898
rs4618068	2	113351778	T	0.190497
rs1582156	1	195523215	T	0.190847
rs75639044	7	107452186	C	0.190933
rs73245968	14	29252441	G	0.191535
rs6979198	7	107557249	G	0.191926
rs12720922	16	56966973	A	0.192175
rs11152363	18	55389957	A	0.192758
rs12593988	15	80413485	A	0.193533
rs4128364	2	146855166	C	0.195498
rs11640954	16	56874972	A	0.195943
rs3823624	7	2070711	C	0.196134
rs57234495	7	1866830	A	0.1962
rs151014368	5	177324058	A	0.196372
rs1342711	1	147747703	G	0.196426
rs3794695	16	72063928	T	0.196681
rs2519093	9	133266456	T	0.197455
rs6599673	10	123249202	G	0.198285
rs62061734	17	45941122	C	0.198642
rs2165557	8	19977539	T	0.198743
rs10483350	14	29346949	G	0.198842
rs34388845	6	28610509	G	0.199012
rs1991556	17	46006036	A	0.19955
rs11763750	7	2040479	A	0.199696
rs6073958	20	45923216	C	0.200431
rs9302635	16	72110275	C	0.200543
rs2594136	3	60826476	G	0.201026
rs103294	19	54293995	T	0.201446
rs62442903	7	1913780	A	0.201602
rs12462756	19	49595166	A	0.2028
rs7559082	2	24650861	G	0.203772
rs62141290	2	27560525	C	0.2045
rs2647286	1	55250824	A	0.205183
rs72629499	13	84780411	A	0.20526
rs668948	2	21068657	G	0.205857
rs11190970	10	101368575	A	0.206034
rs373032	19	54279520	T	0.206648
rs62508246	8	41899381	C	0.207277
rs12470989	2	200091100	G	0.208328
rs11683355	2	144406976	A	0.208637
rs12448528	16	56951643	A	0.209265
rs60595248	7	1928095	A	0.21113
rs5117	19	44915533	C	0.213192
rs62158170	2	113324598	G	0.213822
rs12740374	1	109274968	T	0.214522
rs2802867	1	55253338	G	0.214815
rs15285	8	19967156	T	0.215779
rs4970835	1	109278966	A	0.215917
rs78308718	5	7533872	C	0.215917
rs11648003	16	72018449	G	0.217232
rs4149307	9	104827463	T	0.217633
rs10236696	7	78052062	G	0.218287
rs369756	9	6146441	T	0.218494
rs11820504	11	116658725	C	0.219725
rs289713	16	56972917	T	0.220068
rs2863957	2	113331974	A	0.220262
rs6737318	2	113325543	G	0.220446
rs9451146	6	89088960	T	0.220512
rs2231265	6	89080482	A	0.220535
rs1823125	2	113332835	G	0.220829
rs283	8	19957587	T	0.220946
rs7556815	2	113328208	A	0.221259
rs62158206	2	113327019	C	0.221538
rs646776	1	109275908	C	0.222138
rs62442912	7	1929709	T	0.224226
rs10755687	6	35311019	A	0.226373
rs1168696	3	54855753	T	0.227089
rs7462612	8	53630728	A	0.227465
rs157582	19	44892962	T	0.22872
rs10268294	7	1833770	C	0.229051
rs676210	2	21008652	A	0.229596
rs1633063	6	29758269	T	0.229596
rs4737397	8	55694677	T	0.230051
rs62240987	22	41915093	A	0.230612
rs261334	15	58434545	G	0.23122
rs4719416	7	2066973	A	0.233581
rs62442910	7	1929497	A	0.233632
rs13282541	8	41866032	T	0.234046
rs7562782	2	212327544	G	0.235536
rs62144584	2	24782068	C	0.236237
rs7806045	7	132925506	C	0.23799
rs2575876	9	104903458	A	0.238693
rs12661667	6	41824807	T	0.239294
rs4603816	2	43864927	C	0.240163
rs341785	3	8986020	G	0.241605
rs34172167	6	125468501	T	0.242074
rs13329140	15	47758380	A	0.242305
rs1409925	9	28778925	A	0.242515
rs11689042	2	24834185	C	0.242621
rs113113059	6	43192637	C	0.243426
rs11885663	2	166087494	T	0.243481
rs2221285	1	217183059	T	0.246674
rs2079070	7	114486377	C	0.248789
rs35246381	8	18415025	C	0.248908
rs8065231	17	75443809	T	0.24965
rs1800588	15	58431476	T	0.250199
rs6957513	7	18183200	A	0.250299
rs1182841	3	104033246	A	0.250827
rs6501801	17	75450949	C	0.251572
rs17337790	7	133045172	A	0.252019
rs72828540	6	19102055	C	0.252399
rs2840173	17	10823841	A	0.255493
rs61796569	1	66010754	T	0.256522
rs1659684	2	27161842	T	0.257382
rs34556183	6	28616998	G	0.257421
rs60329942	8	19822748	A	0.257563
rs3996325	7	2014112	C	0.257729
rs2179402	1	209625908	A	0.257748
rs1711161	3	136361695	G	0.258246
rs7503199	17	8230957	T	0.258822
rs11892043	2	24767213	G	0.259549
rs56314523	7	8118953	A	0.259721
rs187607506	1	55026242	T	0.260075
rs61901969	11	88569060	T	0.260121
rs12607679	18	55392517	C	0.261953
rs4394754	10	132529558	T	0.263369
rs17005118	4	81367410	A	0.263881
rs2503182	1	66005416	A	0.263882
rs10937060	3	181539408	T	0.264035
rs34354917	12	38370757	A	0.264264
rs4296102	12	95356950	C	0.264272
rs16834426	3	123564462	A	0.264743
rs9846736	3	31570286	A	0.264797
rs11193805	10	107938300	C	0.265045
rs11928693	3	123556332	T	0.265322
rs8038326	15	47697602	G	0.265358
rs6575005	14	26484872	C	0.26615
rs7732794	5	29248528	A	0.266993
rs2353082	7	73498838	G	0.267108
rs9906564	17	74419675	C	0.267415
rs12606995	18	55454345	C	0.269116
rs5758511	22	41940168	A	0.269144
rs12988758	2	191362504	C	0.269969
rs7750288	6	159979115	G	0.27003
rs9644636	8	19967385	G	0.270058
rs655720	3	136384425	C	0.271116
rs8029928	15	47741828	T	0.271428
rs11654671	17	4829172	T	0.271807
rs17111503	1	55037775	G	0.27252
rs180360	11	116728272	G	0.274081
rs2919869	2	88105028	A	0.274866
rs10106652	8	20070649	A	0.275693
rs12567114	1	98062395	A	0.276013
rs72629492	13	84775964	T	0.276307
rs1441770	8	19899808	A	0.27698
rs62140562	2	24798168	C	0.278098
rs5757675	22	39442887	G	0.278215
rs12699476	7	1928609	A	0.278375
rs9810253	3	123552245	A	0.278629
rs9843801	3	136281904	C	0.279027
rs486394	11	116655605	C	0.280017
rs1672811	16	15407242	T	0.280249
rs4810479	20	45916409	C	0.281885
rs7778250	7	107584120	C	0.281936
rs1582888	5	143604152	G	0.282324
rs12463754	2	166086153	G	0.28236
rs2012796	14	81344601	A	0.282829
rs9369062	6	38469527	C	0.284166
rs4721321	7	2028835	G	0.285397
rs5746495	22	17917600	T	0.287611
rs2022003	1	158617176	T	0.287908
rs11208950	1	66700328	G	0.288715
rs2980888	8	125495066	T	0.28986
rs11643715	16	23898217	G	0.29005
rs1607227	11	28787070	T	0.290183
rs2954026	8	125472284	T	0.290484
rs1367117	2	21041028	A	0.291236
rs4245791	2	43847292	C	0.291752
rs215808	1	37204468	G	0.292229
rs934197	2	21044589	A	0.292337
rs2925979	16	81501185	T	0.292759
rs11774568	8	11978809	A	0.29378
rs915416	1	34266383	C	0.294452
rs2954032	8	125481150	A	0.29448
rs8072993	17	21432315	T	0.295658
rs7524118	1	34270451	T	0.297339
rs2112886	5	102915678	C	0.298206
rs12199516	6	86016503	A	0.300099
rs6999158	8	20070502	A	0.301086
rs2860511	18	55416360	A	0.302059
rs10773112	12	124853983	C	0.303707
rs187579	5	103269232	C	0.303944
rs12135996	1	161063814	A	0.30395
rs4296389	2	20943234	T	0.30466
rs9531006	13	79977428	G	0.305099
rs55658675	14	65087920	T	0.305111
rs13702	8	19966981	C	0.306541
rs6550067	3	31755709	C	0.306626
rs1115784	8	18397900	G	0.307214
rs8024058	15	88621800	T	0.307573
rs2413712	22	42733355	A	0.309335
rs4469070	4	14653719	G	0.309815
rs2278331	18	73914271	G	0.309893
rs4585442	5	136172692	G	0.310381
rs28456	11	61822009	G	0.311043
rs12130871	1	161056700	G	0.311615
rs2820313	1	201901093	G	0.31173
rs11065384	12	120985482	T	0.311734
rs102274	11	61790354	C	0.312424
rs113322698	5	138433887	A	0.312812
rs174560	11	61814292	C	0.313696
rs17427571	4	81333754	G	0.314051
rs6909225	6	72898633	A	0.314271
rs11770148	7	1859811	G	0.314295
rs17737465	8	97142213	G	0.31487
rs2644135	1	201887128	C	0.314929
rs2927482	19	44836881	G	0.316621
rs1436345	3	104888233	A	0.318122
rs9938160	16	56950678	C	0.31975
rs56372231	5	102986201	T	0.320412
rs13088093	3	136119756	G	0.320833
rs12518468	5	7249583	C	0.320885
rs2714658	7	79813530	C	0.321939
rs6948912	7	2037066	C	0.322558
rs7799249	7	138770363	A	0.32272
rs1229761	7	114583668	C	0.32387
rs1229762	7	114578527	C	0.323958
rs13253288	8	58426297	G	0.324223
rs11650677	17	11328196	A	0.324376
rs11883686	2	156192705	T	0.324884
rs11242483	5	102988062	T	0.325579
rs8077967	17	83087978	T	0.325666
rs1167514	16	57011708	G	0.325779
rs10022270	4	137301717	C	0.32614
rs6889592	5	102978235	A	0.326936
rs901746	11	47238768	G	0.328259
rs113021516	3	136155452	C	0.328622
rs7826306	8	20043160	G	0.328622
rs11713598	3	31600545	A	0.329483
rs41501452	4	81350951	G	0.329991
rs3913007	1	62455915	C	0.330251
rs2014830	3	50134964	T	0.330322
rs35800	5	103272980	G	0.330432
rs1623427	18	55379088	C	0.331072
rs2626025	3	123567254	G	0.332197
rs11207992	1	62576129	G	0.33223
rs174551	11	61806212	C	0.333366
rs10266287	7	104965556	T	0.333788
rs174537	11	61785208	T	0.333863
rs174545	11	61801834	G	0.334216
rs2908873	16	49061376	T	0.334823
rs9517132	13	97923589	T	0.335198
rs4804562	19	11036939	A	0.335726
rs10744183	12	124861097	G	0.337108
rs13274191	8	18523099	G	0.338585
rs4495740	1	62658794	G	0.33932
rs34349384	7	22395855	T	0.340295
rs2070669	11	116830406	C	0.341804
rs4569100	12	124865774	A	0.342799
rs261290	15	58386521	T	0.342805
rs72740818	15	58362104	C	0.344204
rs35662245	2	146825619	A	0.344483
rs12401997	1	156178005	A	0.345943
rs10821168	9	93596019	T	0.346062
rs7903921	10	130343128	A	0.346095
rs265981	5	175443899	A	0.347233
rs6586891	8	20057087	C	0.347452
rs7686205	4	44533849	G	0.349618
rs4804556	19	10974867	C	0.35004
rs289727	16	57041869	C	0.350596
rs17601612	11	113447023	C	0.352211
rs10992865	9	93689442	G	0.352704
rs13413639	2	135646179	A	0.355043
rs7228159	18	55437022	A	0.355677
rs12965067	18	49702573	T	0.357937
rs9346353	6	69780619	G	0.358056
rs2128614	12	31846060	T	0.358107
rs10228350	7	114420608	T	0.358117
rs6852351	4	28063075	C	0.358196
rs1187415	12	124006982	G	0.358946
rs57537843	2	22336101	A	0.359591
rs6438802	3	123558972	C	0.36188
rs1275539	2	27163931	T	0.36351
rs66571810	7	114381815	C	0.365204
rs112875651	8	125494452	A	0.366792
rs651902	7	114712071	C	0.367472
rs4300861	2	22326569	T	0.367902
rs10079421	5	89919844	T	0.369083
rs1380703	2	57714152	G	0.369108
rs9382445	6	55073176	C	0.369795
rs4538155	2	156184261	C	0.370093
rs1668331	7	114232880	T	0.371838
rs7794273	7	18808911	G	0.372292
rs171695	5	103296339	T	0.372857
rs12598569	16	12128440	C	0.373274
rs11249965	8	9883353	C	0.374661
rs553741	1	55054735	G	0.375298
rs2926621	18	75908215	T	0.375678
rs3110628	17	37531282	C	0.376415
rs55776147	5	156973797	A	0.376713
rs9293529	5	89933318	T	0.376837
rs584007	19	44913221	A	0.376854
rs3764351	17	39668086	G	0.377426
rs7254248	19	37954055	G	0.377987
rs7660883	4	87061724	G	0.378615
rs2926621	18	75908215	G	0.378855
rs9533521	13	43545322	A	0.379873
rs1873027	3	3646007	G	0.380068
rs10987006	9	125889260	C	0.380163
rs2801439	1	233872997	G	0.380924
rs3846663	5	75359901	T	0.382694
rs9362971	6	92447849	C	0.383108
rs211800	7	110436083	G	0.383333
rs8041815	15	100106774	C	0.384083
rs12336359	9	4129657	C	0.384857
rs4767550	12	117513345	G	0.385672
rs4926854	1	47404989	C	0.385756
rs205024	17	11324035	T	0.385817
rs10102352	8	9348559	A	0.386868
rs7626868	3	107843642	T	0.388433
rs342467	4	87131067	T	0.389304
rs1532085	15	58391167	A	0.3896
rs2111216	12	109572346	A	0.389885
rs903269	10	30751588	T	0.390099
rs6439701	3	137311341	C	0.39076
rs10983391	9	116878592	C	0.391845
rs13084543	3	186920230	C	0.392159
rs4490330	3	151535059	G	0.39358
rs204474	19	44983921	C	0.393711
rs58953077	2	21287423	T	0.39449
rs1260326	2	27508073	T	0.396111
rs6466031	7	104958032	A	0.396181
rs2006810	7	70437166	C	0.396922
rs10173260	2	209513121	T	0.398637
rs997109	2	209476705	T	0.399722
rs9367621	6	55175492	A	0.400509
rs28601761	8	125487789	G	0.400755
rs4642942	1	31019303	C	0.40104
rs13141053	4	87291393	A	0.401642
rs35577563	19	45001091	G	0.403343
rs2329567	7	50950369	A	0.403587
rs2416963	9	125479135	T	0.40502
rs4688116	3	118476754	G	0.405071
rs10166647	2	21237304	C	0.405507
rs27190	16	57084296	C	0.405917
rs6717858	2	164683151	C	0.406071
rs12695617	3	134708903	G	0.406395
rs289752	16	56993024	G	0.408044
rs6461337	7	17695288	T	0.408913
rs6859	19	44878777	A	0.41031
rs4387433	12	81625010	G	0.410322
rs3095508	16	6500399	A	0.410334
rs10835395	11	28719589	C	0.410926
rs12976739	19	8396779	A	0.411194
rs6800190	3	5498931	C	0.41148
rs2495477	1	55052794	G	0.412334
rs6034146	20	15293250	A	0.41478
rs17732997	3	70421683	G	0.415606
rs2235229	22	38728907	C	0.416816
rs4803748	19	44743791	T	0.41783
rs35160687	2	86244991	T	0.418207
rs6466488	7	114505470	G	0.418465
rs1989903	7	114497885	A	0.418515
rs4948275	10	61376864	T	0.419069
rs217396	7	44555461	A	0.419442
rs825458	12	124055244	A	0.420056
rs269054	1	57398632	A	0.420128
rs412464	16	77983539	T	0.420561
rs2072727	20	44910092	T	0.4218
rs1058029	20	7981068	A	0.422163
rs12246842	10	21541651	A	0.42218
rs35866622	19	48714803	T	0.422889
rs10505258	8	115590628	T	0.425559
rs2965169	19	44747899	C	0.428003
rs699263	1	66463598	T	0.430246
rs7599488	2	60491212	T	0.430911
rs11122454	1	230168305	C	0.430933
rs2281718	1	230162032	A	0.431298
rs2117512	7	44593620	G	0.431595
rs1021435	8	19719756	A	0.431597
rs6905288	6	43791136	G	0.432036
rs10262103	7	114451789	C	0.433223
rs11165922	1	97871267	T	0.433252
rs9321171	6	129527490	T	0.433291
rs4360309	8	125511281	C	0.435853
rs2454703	12	122719184	T	0.436172
rs2691586	7	17798236	C	0.436329
rs684818	1	234719032	C	0.436834
rs4075349	4	57110791	T	0.436978
rs1985825	12	109616551	C	0.437092
rs4631704	1	230157783	C	0.43733
rs11741688	5	178968849	G	0.437351
rs4592416	11	43778924	G	0.437781
rs8047587	16	53764710	T	0.438678
rs2863244	2	113243289	G	0.438761
rs1111341	2	216387690	T	0.439847
rs4846913	1	230158968	C	0.44069
rs10947987	6	41786632	T	0.441611
rs2215161	7	124447244	T	0.442675
rs2192528	4	18326273	A	0.443815
rs1266469	14	52360896	G	0.444333
rs7308864	12	109433374	A	0.446059
rs365663	5	1428768	G	0.446259
rs330088	8	9292236	T	0.44734
rs731716	11	125389404	A	0.44737
rs4960162	6	6065527	C	0.448246
rs1517572	11	28808335	A	0.449331
rs5888	12	124800202	A	0.449434
rs4801154	18	55434753	T	0.449578
rs2186122	1	66004523	A	0.450364
rs13263508	8	20084670	G	0.451684
rs4778087	15	93061276	C	0.45172
rs6415084	6	160559298	T	0.451794
rs11762784	7	130739885	A	0.452412
rs11682175	2	57760458	C	0.452701
rs10888177	8	20098302	A	0.453733
rs540431	1	57393849	G	0.454233
rs11076146	16	56227517	G	0.454819
rs2042126	3	175337970	G	0.456204
rs7689238	4	7934878	C	0.456317
rs10268637	7	114434202	T	0.457107
rs13234407	7	130753455	A	0.457148
rs10138240	14	62886761	C	0.457972
rs180769	5	136279927	T	0.459189
rs9345234	6	92452921	A	0.459285
rs6982502	8	125467120	C	0.459334
rs34920942	4	91663430	T	0.460185
rs1304136	5	9970125	C	0.460653
rs59779556	16	56194053	G	0.46121
rs6606725	12	109467563	A	0.461727
rs2287922	19	48728969	A	0.461974
rs34006994	1	25454177	T	0.462241
rs13225495	7	114383712	A	0.462325
rs6511721	19	11095899	G	0.462475
rs9464149	6	54849837	G	0.462621
rs9903973	17	52493867	T	0.463282
rs17285646	4	91636345	A	0.463353
rs10421649	19	9831586	T	0.463867
rs4804573	19	11166556	A	0.464123
rs7077580	10	63421125	A	0.464179
rs7679068	4	145887530	C	0.46486
rs1412139	1	79305091	G	0.465489
rs7923544	10	63422496	G	0.465691
rs1892172	6	127155371	G	0.466541
rs12256551	10	21510797	A	0.466826
rs7616632	3	137312395	G	0.466907
rs35531607	4	91612074	C	0.467401
rs7313797	12	109458360	C	0.467777
rs2745826	20	17805285	T	0.468421
rs17137124	7	114570759	T	0.469202
rs7924896	11	28257548	T	0.47085
rs258	8	19954741	C	0.470942
rs12611523	2	138437758	G	0.47167
rs405509	19	44905579	T	0.47286
rs7644809	3	107845612	T	0.473053
rs838909	12	124803102	G	0.474203
rs7137190	12	109428303	C	0.474331
rs1447523	2	30068590	A	0.474442
rs410649	9	6115769	G	0.475412
rs1263056	11	116705699	A	0.476303
rs7103780	11	32500016	A	0.476663
rs11128505	3	76162530	C	0.478415
rs11870935	17	47655239	G	0.479118
rs7012814	8	9315848	A	0.479214
rs7689303	4	169282620	G	0.479416
rs2326816	6	129400338	T	0.479779
rs11567976	5	138318529	C	0.47978
rs10761673	10	62855691	T	0.480145
rs1787328	18	49931189	C	0.480406
rs11609896	12	109600649	G	0.481754
rs1243197	10	21681148	T	0.482336
rs4535301	4	169342292	T	0.482679
rs9641516	7	114379641	C	0.484176
rs11672103	19	9832134	C	0.484634
rs8050478	16	56086549	A	0.486334
rs7965852	12	20358748	A	0.487553
rs2635383	15	57578668	G	0.488848
rs11130227	3	49955886	G	0.489367
rs3898938	8	19891879	T	0.489859
rs17817288	16	53773852	G	0.490106
rs6191	5	143278591	C	0.49013
rs1115189	13	100114857	T	0.4908
rs4297946	20	41182635	C	0.494208
rs4783961	16	56960982	A	0.494375
rs1392817	1	66073773	A	0.495047
rs2303100	19	9857758	C	0.495565
rs34786000	19	9831447	G	0.495962
rs2287838	19	9848338	G	0.496058
rs2486876	10	6922940	A	0.496059
rs2298969	4	3184517	G	0.496576
rs10953765	7	114651380	G	0.496653
rs6016534	20	41250316	C	0.496691
rs970908	8	63936893	T	0.496823
rs2764894	1	58876993	A	0.497816
rs7742668	6	127171996	A	0.497849
rs3810143	19	44846145	T	0.498102
rs10761674	10	62858580	C	0.498908
rs10028410	4	151685421	T	0.499732
rs10028410	4	151685421	C	0.500268
rs10761674	10	62858580	T	0.501092
rs3810143	19	44846145	C	0.501898
rs7742668	6	127171996	G	0.502151
rs2764894	1	58876993	C	0.502184
rs970908	8	63936893	A	0.503177
rs6016534	20	41250316	T	0.503309
rs10953765	7	114651380	A	0.503347
rs2298969	4	3184517	A	0.503424
rs2486876	10	6922940	T	0.503941
rs2287838	19	9848338	A	0.503942
rs34786000	19	9831447	T	0.504038
rs2303100	19	9857758	T	0.504435
rs1392817	1	66073773	G	0.504953
rs4783961	16	56960982	G	0.505625
rs4297946	20	41182635	G	0.505792
rs1115189	13	100114857	C	0.509167
rs6191	5	143278591	A	0.50987
rs17817288	16	53773852	A	0.509894
rs3898938	8	19891879	C	0.510141
rs11130227	3	49955886	A	0.510633
rs2635383	15	57578668	T	0.511152
rs7965852	12	20358748	C	0.512281
rs8050478	16	56086549	G	0.513666
rs11672103	19	9832134	T	0.515366
rs9641516	7	114379641	G	0.515757
rs4535301	4	169342292	G	0.517321
rs1243197	10	21681148	C	0.517664
rs11609896	12	109600649	A	0.518246
rs1787328	18	49931189	T	0.519594
rs10761673	10	62855691	G	0.519855
rs11567976	5	138318529	T	0.52022
rs2326816	6	129400338	C	0.520221
rs7689303	4	169282620	T	0.520584
rs7012814	8	9315848	G	0.520786
rs11870935	17	47655239	A	0.520882
rs11128505	3	76162530	A	0.521585
rs7103780	11	32500016	G	0.523337
rs1263056	11	116705699	G	0.523697
rs410649	9	6115769	T	0.524588
rs1447523	2	30068590	T	0.525558
rs7137190	12	109428303	G	0.525636
rs838909	12	124803102	A	0.525797
rs7644809	3	107845612	C	0.526947
rs405509	19	44905579	G	0.52714
rs12611523	2	138437758	A	0.52833
rs258	8	19954741	G	0.529058
rs7924896	11	28257548	A	0.52915
rs17137124	7	114570759	C	0.530798
rs2745826	20	17805285	A	0.531579
rs7313797	12	109458360	T	0.532223
rs35531607	4	91612074	T	0.532599
rs7616632	3	137312395	T	0.533093
rs12256551	10	21510797	C	0.533174
rs1892172	6	127155371	A	0.533459
rs7923544	10	63422496	T	0.534309
rs1412139	1	79305091	A	0.534445
rs7679068	4	145887530	T	0.535074
rs7077580	10	63421125	G	0.535821
rs4804573	19	11166556	G	0.535877
rs10421649	19	9831586	A	0.536133
rs17285646	4	91636345	T	0.536647
rs9903973	17	52493867	C	0.536718
rs9464149	6	54849837	T	0.537379
rs6511721	19	11095899	A	0.537525
rs13225495	7	114383712	G	0.537675
rs34006994	1	25454177	C	0.537759
rs2287922	19	48728969	G	0.538026
rs6606725	12	109467563	C	0.538273
rs59779556	16	56194053	T	0.53879
rs1304136	5	9970125	T	0.539347
rs34920942	4	91663430	C	0.539815
rs6982502	8	125467120	T	0.540666
rs9345234	6	92452921	C	0.540715
rs180769	5	136279927	C	0.540811
rs10138240	14	62886761	G	0.541995
rs13234407	7	130753455	G	0.542852
rs10268637	7	114434202	C	0.542893
rs7689238	4	7934878	T	0.543683
rs2042126	3	175337970	T	0.543796
rs11076146	16	56227517	T	0.545181
rs540431	1	57393849	A	0.545767
rs10888177	8	20098302	G	0.546267
rs11682175	2	57760458	T	0.547299
rs11762784	7	130739885	G	0.547588
rs6415084	6	160559298	C	0.548206
rs4778087	15	93061276	A	0.54828
rs13263508	8	20084670	T	0.548316
rs2186122	1	66004523	T	0.549636
rs4801154	18	55434753	C	0.550422
rs5888	12	124800202	G	0.550566
rs1517572	11	28808335	C	0.550669
rs4960162	6	6065527	T	0.551721
rs731716	11	125389404	G	0.55263
rs330088	8	9292236	C	0.55266
rs365663	5	1428768	A	0.553741
rs7308864	12	109433374	G	0.553941
rs1266469	14	52360896	A	0.555667
rs2192528	4	18326273	G	0.556185
rs2215161	7	124447244	G	0.557325
rs10947987	6	41786632	C	0.558356
rs4846913	1	230158968	A	0.55931
rs1111341	2	216387690	C	0.560153
rs2863244	2	113243289	A	0.561239
rs8047587	16	53764710	G	0.561322
rs4592416	11	43778924	A	0.562219
rs11741688	5	178968849	C	0.562649
rs4631704	1	230157783	T	0.56267
rs1985825	12	109616551	T	0.562908
rs4075349	4	57110791	C	0.563022
rs684818	1	234719032	T	0.563166
rs2691586	7	17798236	T	0.563671
rs2454703	12	122719184	C	0.563828
rs4360309	8	125511281	T	0.564147
rs9321171	6	129527490	C	0.566709
rs11165922	1	97871267	G	0.566748
rs10262103	7	114451789	A	0.566777
rs6905288	6	43791136	A	0.567964
rs1021435	8	19719756	G	0.568403
rs2117512	7	44593620	C	0.568405
rs2281718	1	230162032	T	0.568702
rs11122454	1	230168305	T	0.569067
rs7599488	2	60491212	C	0.569089
rs699263	1	66463598	C	0.569754
rs2965169	19	44747899	A	0.571997
rs10505258	8	115590628	C	0.574441
rs35866622	19	48714803	C	0.577111
rs12246842	10	21541651	G	0.57782
rs1058029	20	7981068	G	0.577837
rs2072727	20	44910092	C	0.5782
rs412464	16	77983539	C	0.579439
rs269054	1	57398632	T	0.579872
rs825458	12	124055244	G	0.579944
rs217396	7	44555461	T	0.580558
rs4948275	10	61376864	C	0.580931
rs1989903	7	114497885	G	0.581485
rs6466488	7	114505470	A	0.581535
rs35160687	2	86244991	C	0.581793
rs4803748	19	44743791	C	0.58217
rs2235229	22	38728907	T	0.583184
rs17732997	3	70421683	C	0.584394
rs6034146	20	15293250	C	0.58522
rs2495477	1	55052794	A	0.587666
rs6800190	3	5498931	G	0.58852
rs12976739	19	8396779	G	0.588806
rs10835395	11	28719589	A	0.589074
rs3095508	16	6500399	C	0.589666
rs4387433	12	81625010	A	0.589678
rs6859	19	44878777	G	0.58969
rs6461337	7	17695288	C	0.591087
rs289752	16	56993024	A	0.591956
rs12695617	3	134708903	A	0.593605
rs6717858	2	164683151	T	0.593929
rs27190	16	57084296	G	0.594083
rs10166647	2	21237304	T	0.594493
rs4688116	3	118476754	T	0.594929
rs2416963	9	125479135	C	0.59498
rs2329567	7	50950369	C	0.596413
rs35577563	19	45001091	C	0.596657
rs13141053	4	87291393	G	0.598358
rs4642942	1	31019303	G	0.59896
rs28601761	8	125487789	C	0.599245
rs9367621	6	55175492	T	0.599491
rs997109	2	209476705	C	0.600278
rs10173260	2	209513121	C	0.601363
rs2006810	7	70437166	T	0.603078
rs6466031	7	104958032	G	0.603819
rs1260326	2	27508073	C	0.603889
rs58953077	2	21287423	C	0.60551
rs204474	19	44983921	T	0.606289
rs4490330	3	151535059	A	0.60642
rs13084543	3	186920230	G	0.607841
rs10983391	9	116878592	A	0.608155
rs6439701	3	137311341	T	0.60924
rs903269	10	30751588	C	0.609901
rs2111216	12	109572346	G	0.610115
rs1532085	15	58391167	G	0.6104
rs342467	4	87131067	C	0.610696
rs7626868	3	107843642	C	0.611567
rs10102352	8	9348559	G	0.613132
rs205024	17	11324035	C	0.614183
rs4926854	1	47404989	T	0.614244
rs4767550	12	117513345	A	0.614328
rs12336359	9	4129657	G	0.615143
rs8041815	15	100106774	A	0.615917
rs211800	7	110436083	A	0.61651
rs9362971	6	92447849	T	0.616892
rs3846663	5	75359901	C	0.617306
rs2801439	1	233872997	T	0.619076
rs10987006	9	125889260	G	0.619837
rs1873027	3	3646007	A	0.619932
rs9533521	13	43545322	T	0.620127
rs7660883	4	87061724	C	0.621352
rs7254248	19	37954055	A	0.622013
rs3764351	17	39668086	A	0.622574
rs584007	19	44913221	G	0.623146
rs9293529	5	89933318	C	0.623163
rs55776147	5	156973797	G	0.623287
rs3110628	17	37531282	G	0.623585
rs553741	1	55054735	C	0.624669
rs11249965	8	9883353	G	0.625306
rs12598569	16	12128440	T	0.626726
rs171695	5	103296339	C	0.627143
rs7794273	7	18808911	A	0.627509
rs1668331	7	114232880	G	0.628162
rs4538155	2	156184261	T	0.629907
rs9382445	6	55073176	T	0.630205
rs1380703	2	57714152	A	0.630859
rs10079421	5	89919844	C	0.630917
rs4300861	2	22326569	C	0.632098
rs651902	7	114712071	T	0.632528
rs112875651	8	125494452	G	0.633208
rs66571810	7	114381815	T	0.634796
rs1275539	2	27163931	C	0.63649
rs6438802	3	123558972	G	0.63812
rs57537843	2	22336101	G	0.640409
rs1187415	12	124006982	C	0.641054
rs6852351	4	28063075	T	0.641804
rs10228350	7	114420608	A	0.641883
rs2128614	12	31846060	A	0.641893
rs9346353	6	69780619	A	0.641944
rs12965067	18	49702573	C	0.641963
rs7228159	18	55437022	T	0.644323
rs13413639	2	135646179	C	0.644957
rs10992865	9	93689442	A	0.647296
rs17601612	11	113447023	G	0.647789
rs289727	16	57041869	T	0.649404
rs4804556	19	10974867	T	0.64996
rs7686205	4	44533849	A	0.650382
rs6586891	8	20057087	A	0.652548
rs265981	5	175443899	G	0.652767
rs7903921	10	130343128	C	0.653905
rs10821168	9	93596019	C	0.653938
rs12401997	1	156178005	C	0.654057
rs35662245	2	146825619	T	0.655517
rs72740818	15	58362104	G	0.655796
rs4569100	12	124865774	G	0.657003
rs261290	15	58386521	C	0.657195
rs2070669	11	116830406	G	0.658196
rs34349384	7	22395855	G	0.659705
rs4495740	1	62658794	T	0.660613
rs13274191	8	18523099	A	0.661415
rs10744183	12	124861097	A	0.662892
rs4804562	19	11036939	G	0.664274
rs2908873	16	49061376	C	0.664382
rs9517132	13	97923589	C	0.664802
rs174545	11	61801834	C	0.665784
rs174537	11	61785208	G	0.666137
rs10266287	7	104965556	C	0.666212
rs174551	11	61806212	T	0.666634
rs11207992	1	62576129	T	0.66777
rs2626025	3	123567254	T	0.667803
rs1623427	18	55379088	G	0.668928
rs35800	5	103272980	C	0.669568
rs2014830	3	50134964	C	0.669678
rs3913007	1	62455915	T	0.669749
rs41501452	4	81350951	A	0.670009
rs11713598	3	31600545	T	0.670517
rs113021516	3	136155452	G	0.67118
rs7826306	8	20043160	C	0.671378
rs901746	11	47238768	A	0.671741
rs6889592	5	102978235	G	0.673064
rs10022270	4	137301717	A	0.67386
rs1167514	16	57011708	A	0.674221
rs8077967	17	83087978	C	0.674334
rs11242483	5	102988062	C	0.674421
rs11883686	2	156192705	A	0.675116
rs11650677	17	11328196	G	0.675624
rs13253288	8	58426297	C	0.675777
rs1229762	7	114578527	T	0.676042
rs1229761	7	114583668	A	0.67613
rs7799249	7	138770363	C	0.67728
rs6948912	7	2037066	T	0.677442
rs2714658	7	79813530	G	0.678061
rs12518468	5	7249583	T	0.679115
rs13088093	3	136119756	T	0.679167
rs56372231	5	102986201	C	0.679588
rs9938160	16	56950678	T	0.68025
rs1436345	3	104888233	G	0.681878
rs2927482	19	44836881	A	0.683379
rs2644135	1	201887128	G	0.685071
rs17737465	8	97142213	A	0.68513
rs11770148	7	1859811	A	0.685705
rs6909225	6	72898633	G	0.685729
rs17427571	4	81333754	A	0.685949
rs174560	11	61814292	T	0.686304
rs113322698	5	138433887	G	0.687188
rs102274	11	61790354	T	0.687576
rs11065384	12	120985482	C	0.688266
rs2820313	1	201901093	A	0.68827
rs12130871	1	161056700	A	0.688385
rs28456	11	61822009	A	0.688957
rs4585442	5	136172692	A	0.689619
rs2278331	18	73914271	T	0.690107
rs4469070	4	14653719	A	0.690185
rs2413712	22	42733355	G	0.690665
rs8024058	15	88621800	A	0.692427
rs1115784	8	18397900	A	0.692786
rs6550067	3	31755709	T	0.693374
rs13702	8	19966981	T	0.693459
rs55658675	14	65087920	C	0.694889
rs9531006	13	79977428	A	0.694901
rs4296389	2	20943234	C	0.69534
rs187579	5	103269232	A	0.696023
rs12135996	1	161063814	G	0.69605
rs10773112	12	124853983	T	0.696293
rs2860511	18	55416360	G	0.697941
rs6999158	8	20070502	T	0.698914
rs12199516	6	86016503	G	0.699901
rs2112886	5	102915678	T	0.701794
rs7524118	1	34270451	C	0.702661
rs8072993	17	21432315	G	0.704342
rs2954032	8	125481150	G	0.70552
rs915416	1	34266383	G	0.705548
rs11774568	8	11978809	C	0.70622
rs2925979	16	81501185	C	0.707241
rs934197	2	21044589	G	0.707663
rs215808	1	37204468	T	0.707771
rs4245791	2	43847292	T	0.708248
rs1367117	2	21041028	G	0.708764
rs2954026	8	125472284	G	0.709516
rs1607227	11	28787070	G	0.709817
rs11643715	16	23898217	C	0.70995
rs2980888	8	125495066	C	0.71014
rs11208950	1	66700328	A	0.711285
rs2022003	1	158617176	A	0.712092
rs5746495	22	17917600	C	0.712389
rs4721321	7	2028835	A	0.714603
rs9369062	6	38469527	A	0.715834
rs2012796	14	81344601	G	0.717171
rs12463754	2	166086153	C	0.71764
rs1582888	5	143604152	A	0.717676
rs7778250	7	107584120	A	0.718064
rs4810479	20	45916409	T	0.718115
rs1672811	16	15407242	C	0.719751
rs486394	11	116655605	A	0.719983
rs9843801	3	136281904	T	0.720973
rs9810253	3	123552245	C	0.721371
rs12699476	7	1928609	C	0.721625
rs5757675	22	39442887	T	0.721785
rs62140562	2	24798168	G	0.721902
rs1441770	8	19899808	G	0.72302
rs72629492	13	84775964	C	0.723693
rs12567114	1	98062395	G	0.723987
rs10106652	8	20070649	G	0.724307
rs2919869	2	88105028	G	0.725134
rs180360	11	116728272	A	0.725919
rs17111503	1	55037775	A	0.72748
rs11654671	17	4829172	A	0.728193
rs8029928	15	47741828	C	0.728572
rs655720	3	136384425	T	0.728884
rs9644636	8	19967385	T	0.729942
rs7750288	6	159979115	A	0.72997
rs12988758	2	191362504	T	0.730031
rs5758511	22	41940168	G	0.730856
rs12606995	18	55454345	G	0.730884
rs9906564	17	74419675	T	0.732585
rs2353082	7	73498838	C	0.732892
rs7732794	5	29248528	T	0.733007
rs6575005	14	26484872	T	0.73385
rs8038326	15	47697602	A	0.734642
rs11928693	3	123556332	G	0.734678
rs11193805	10	107938300	T	0.734955
rs9846736	3	31570286	G	0.735203
rs16834426	3	123564462	G	0.735257
rs4296102	12	95356950	T	0.735728
rs34354917	12	38370757	C	0.735736
rs10937060	3	181539408	C	0.735965
rs2503182	1	66005416	G	0.736118
rs17005118	4	81367410	G	0.736119
rs4394754	10	132529558	C	0.736631
rs12607679	18	55392517	T	0.738047
rs61901969	11	88569060	C	0.739879
rs187607506	1	55026242	C	0.739925
rs56314523	7	8118953	G	0.740279
rs11892043	2	24767213	A	0.740451
rs7503199	17	8230957	C	0.741178
rs1711161	3	136361695	T	0.741754
rs2179402	1	209625908	G	0.742252
rs3996325	7	2014112	T	0.742271
rs60329942	8	19822748	G	0.742437
rs34556183	6	28616998	A	0.742579
rs1659684	2	27161842	C	0.742618
rs61796569	1	66010754	C	0.743478
rs2840173	17	10823841	G	0.744507
rs72828540	6	19102055	T	0.747601
rs17337790	7	133045172	T	0.747981
rs6501801	17	75450949	T	0.748428
rs1182841	3	104033246	G	0.749173
rs6957513	7	18183200	G	0.749568
rs1800588	15	58431476	C	0.749801
rs8065231	17	75443809	C	0.75035
rs35246381	8	18415025	T	0.751092
rs2079070	7	114486377	G	0.751211
rs2221285	1	217183059	C	0.753326
rs11885663	2	166087494	C	0.756519
rs113113059	6	43192637	T	0.756574
rs11689042	2	24834185	G	0.757346
rs1409925	9	28778925	T	0.757485
rs13329140	15	47758380	G	0.757695
rs34172167	6	125468501	C	0.757926
rs341785	3	8986020	A	0.758395
rs4603816	2	43864927	T	0.759837
rs12661667	6	41824807	C	0.760706
rs2575876	9	104903458	G	0.761307
rs7806045	7	132925506	T	0.76201
rs62144584	2	24782068	T	0.763763
rs7562782	2	212327544	A	0.764464
rs13282541	8	41866032	C	0.765954
rs62442910	7	1929497	T	0.766368
rs4719416	7	2066973	G	0.766419
rs261334	15	58434545	C	0.76878
rs62240987	22	41915093	G	0.769388
rs1168696	3	54855753	C	0.769401
rs4737397	8	55694677	C	0.769949
rs676210	2	21008652	G	0.770404
rs1633063	6	29758269	C	0.770404
rs10268294	7	1833770	A	0.770949
rs157582	19	44892962	C	0.77128
rs7462612	8	53630728	C	0.772502
rs10755687	6	35311019	C	0.773627
rs62442912	7	1929709	C	0.775774
rs646776	1	109275908	T	0.777862
rs62158206	2	113327019	T	0.778462
rs7556815	2	113328208	G	0.778741
rs283	8	19957587	C	0.779054
rs1823125	2	113332835	A	0.779171
rs2231265	6	89080482	G	0.779465
rs9451146	6	89088960	C	0.779488
rs6737318	2	113325543	A	0.779554
rs2863957	2	113331974	C	0.779738
rs289713	16	56972917	A	0.779932
rs11820504	11	116658725	T	0.780275
rs369756	9	6146441	G	0.781506
rs10236696	7	78052062	A	0.781713
rs4149307	9	104827463	C	0.782367
rs11648003	16	72018449	A	0.782768
rs78308718	5	7533872	T	0.784083
rs4970835	1	109278966	G	0.784083
rs15285	8	19967156	C	0.784221
rs2802867	1	55253338	A	0.785185
rs12740374	1	109274968	G	0.785478
rs62158170	2	113324598	A	0.786178
rs5117	19	44915533	T	0.786808
rs60595248	7	1928095	G	0.78887
rs12448528	16	56951643	G	0.790735
rs11683355	2	144406976	C	0.791363
rs12470989	2	200091100	A	0.791672
rs62508246	8	41899381	G	0.792723
rs373032	19	54279520	A	0.793352
rs11190970	10	101368575	G	0.793966
rs668948	2	21068657	A	0.794143
rs72629499	13	84780411	G	0.79474
rs2647286	1	55250824	G	0.794817
rs62141290	2	27560525	T	0.7955
rs7559082	2	24650861	A	0.796228
rs12462756	19	49595166	G	0.7972
rs62442903	7	1913780	G	0.798398
rs103294	19	54293995	C	0.798554
rs2594136	3	60826476	A	0.798974
rs9302635	16	72110275	T	0.799457
rs6073958	20	45923216	T	0.799569
rs11763750	7	2040479	G	0.800304
rs1991556	17	46006036	G	0.80045
rs34388845	6	28610509	A	0.800988
rs62061734	17	45941122	T	0.801027
rs10483350	14	29346949	A	0.801158
rs2165557	8	19977539	A	0.801257
rs6599673	10	123249202	A	0.801715
rs2519093	9	133266456	C	0.802545
rs3794695	16	72063928	C	0.803319
rs1342711	1	147747703	A	0.803574
rs151014368	5	177324058	G	0.803628
rs57234495	7	1866830	G	0.8038
rs3823624	7	2070711	T	0.803866
rs11640954	16	56874972	G	0.804057
rs4128364	2	146855166	T	0.804502
rs12593988	15	80413485	G	0.806467
rs11152363	18	55389957	G	0.807242
rs12720922	16	56966973	G	0.807825
rs6979198	7	107557249	T	0.808074
rs73245968	14	29252441	A	0.808465
rs75639044	7	107452186	A	0.809067
rs1582156	1	195523215	A	0.809153
rs4618068	2	113351778	C	0.809503
rs11648341	16	20538455	A	0.8102
rs10244093	7	78371701	C	0.810523
rs4801157	18	55497462	C	0.810638
rs4721188	7	1913979	A	0.810742
rs6466171	7	78364977	C	0.810821
rs3122163	6	55191570	T	0.810837
rs429921	16	77973573	A	0.811565
rs9521597	13	110102320	T	0.811648
rs7127590	11	116848086	G	0.811946
rs7534398	1	7707404	T	0.812466
rs4849021	2	125579476	A	0.8132
rs41279716	1	109270888	A	0.814158
rs17688916	17	45701314	T	0.814428
rs10814514	9	37175768	T	0.814722
rs7939345	11	47959016	G	0.814903
rs61905084	11	116739578	T	0.814974
rs2913980	19	8381026	G	0.815116
rs12591373	15	23971461	G	0.81703
rs596773	1	109254135	G	0.817427
rs13226650	7	73602675	A	0.81935
rs10065369	5	114242610	T	0.81969
rs10019234	4	137606754	G	0.820632
rs58847685	20	45916308	T	0.821261
rs13418402	2	58469861	A	0.822135
rs11614986	12	109570134	A	0.82258
rs12215241	6	27055302	G	0.823428
rs76976871	16	56822660	A	0.823782
rs9304381	18	49631864	T	0.824001
rs11602180	11	48140901	C	0.824619
rs4587207	6	30799168	A	0.825435
rs116219610	2	58622593	C	0.825488
rs7583126	2	20901107	A	0.826781
rs4402351	12	107930149	A	0.827417
rs7915425	10	123256985	C	0.828236
rs72828533	6	19065449	A	0.828392
rs2080208	12	9710374	G	0.828431
rs6420432	16	82129719	T	0.828532
rs26877	5	4902802	C	0.83137
rs12705972	7	114672596	T	0.83145
rs1441778	8	19869536	T	0.833356
rs3996329	7	1979235	G	0.83351
rs662138	6	160143444	C	0.834822
rs6601296	8	9234229	G	0.834903
rs12606068	18	67524254	T	0.836279
rs11668327	19	44895376	G	0.837415
rs16854	13	110103485	C	0.837737
rs77684884	16	6449119	A	0.837834
rs374153	2	40155572	T	0.838319
rs1185359	5	4814931	T	0.838419
rs56393506	6	160668275	C	0.839015
rs613872	18	55543071	T	0.839824
rs10926019	1	239932503	T	0.840052
rs4485443	18	37518472	G	0.840902
rs2075654	11	113418344	C	0.840944
rs1318175	15	58293930	C	0.841727
rs10973207	9	37100528	G	0.841729
rs395908	19	44870308	G	0.842271
rs28562532	2	21086250	C	0.843272
rs3751046	11	122957634	A	0.843599
rs964184	11	116778201	C	0.845087
rs1564348	6	160157828	T	0.845217
rs3863381	12	105709790	A	0.845838
rs7463291	8	17201535	T	0.846756
rs1057703	11	122959543	T	0.847094
rs117844066	16	71967622	G	0.847298
rs10823607	10	70741007	C	0.847432
rs13284938	9	1076640	C	0.847508
rs1776776	9	137602620	T	0.848335
rs6857	19	44888997	C	0.848455
rs970223	2	139752666	A	0.849126
rs6426881	1	164847489	C	0.849835
rs4780805	16	19393323	G	0.851135
rs10825741	10	56072391	T	0.853087
rs681554	6	53606443	T	0.854433
rs111838462	6	33489784	G	0.855062
rs17190618	2	58655630	A	0.855573
rs4121823	18	49617853	A	0.856034
rs1374117	11	116838722	C	0.858287
rs1348206	4	76246089	G	0.85858
rs2738464	19	11131631	C	0.858595
rs429358	19	44908684	T	0.8614
rs10899257	11	76704165	G	0.862401
rs11137148	9	137602760	C	0.863582
rs76681500	1	77247749	G	0.864922
rs6672390	1	153494228	G	0.865151
rs138483078	1	55023567	G	0.866115
rs2544681	5	87095232	A	0.866678
rs686030	9	15304784	A	0.868411
rs76870658	9	114317224	T	0.869499
rs1976704	17	78405237	C	0.87013
rs11071371	15	58284027	C	0.870227
rs61985058	14	59767123	C	0.870663
rs17800197	3	70738838	A	0.870929
rs1606045	2	13648283	C	0.871528
rs7187278	16	56696606	T	0.871648
rs1857237	1	219796063	C	0.871881
rs55710412	12	30914556	C	0.872517
rs7607980	2	164694691	T	0.872624
rs13391980	2	164648331	G	0.87322
rs75265117	2	164662289	C	0.873321
rs72804080	2	59131524	A	0.874007
rs75641275	1	97861577	A	0.87452
rs8106503	19	11086210	T	0.87475
rs12903590	15	58285578	A	0.875017
rs16893522	6	81794075	G	0.875563
rs112434994	16	67920495	G	0.876249
rs12444708	16	56950570	C	0.87634
rs460692	5	3126470	T	0.876613
rs7217264	17	70864904	G	0.877468
rs78797502	2	58640997	C	0.877506
rs11664536	18	5578983	T	0.877681
rs10267417	7	19804174	C	0.878169
rs11051119	12	30864547	T	0.880716
rs111837003	7	73493129	C	0.882075
rs114821903	19	11079261	T	0.882286
rs71556715	7	73467477	C	0.882583
rs60990105	16	67647053	T	0.884702
rs144625846	10	102318287	A	0.885217
rs3938236	15	38253524	C	0.886558
rs8042174	15	58393771	T	0.887808
rs12165098	18	39100535	G	0.887899
rs6984305	8	9320758	T	0.887988
rs1980432	22	48243659	G	0.888451
rs17388803	15	47735007	A	0.888477
rs62485867	7	104006897	G	0.888782
rs61941676	12	124840252	C	0.889007
rs666947	1	30358110	C	0.890085
rs10491242	5	82445416	A	0.890768
rs998606	10	113528381	A	0.891595
rs17709034	2	28201605	C	0.891747
rs116197893	3	123590888	C	0.89232
rs11144594	9	75723804	C	0.893574
rs1138429	16	56909009	A	0.893787
rs3903032	2	20920090	A	0.89393
rs289719	16	56976029	T	0.895031
rs1168132	1	62667797	T	0.895303
rs139919599	2	20949664	A	0.895665
rs11881756	19	44717621	T	0.895895
rs7298909	12	123346392	T	0.897742
rs11076176	16	56973534	T	0.897839
rs4875540	8	5412291	A	0.898054
rs16896485	5	67253611	C	0.898058
rs769449	19	44906745	G	0.898775
rs2777803	9	104808927	A	0.898948
rs2169387	8	9323885	G	0.89927
rs6601299	8	9327181	C	0.899735
rs7218593	17	34833416	C	0.900113
rs79108221	8	19969190	C	0.900227
rs2245793	9	104801322	C	0.901131
rs1839069	3	60823546	G	0.902156
rs13002630	2	47252427	T	0.902776
rs4288849	12	14096506	T	0.902855
rs10488193	7	12234594	A	0.904998
rs2821357	1	200008596	T	0.905404
rs73959582	18	49622516	T	0.906011
rs17791768	13	94185544	T	0.906217
rs11640439	16	57269282	G	0.908047
rs62434669	7	1827310	G	0.908603
rs10178381	2	20892346	A	0.909392
rs11621908	14	78029418	C	0.909976
rs283810	19	44884984	T	0.910026
rs1011685	8	19973258	C	0.913576
rs75545078	8	121938639	T	0.913908
rs13105581	4	102307673	C	0.914367
rs11014034	10	24335130	G	0.916082
rs12583965	13	78234678	A	0.916369
rs59781045	11	117224567	C	0.916783
rs4276324	4	184958576	G	0.917102
rs6855246	4	102191313	A	0.917201
rs12452225	17	34939412	A	0.917637
rs35006130	15	90963779	T	0.918139
rs55994220	16	56668971	C	0.918233
rs12140153	1	62114219	G	0.918569
rs79807730	3	84200809	C	0.91883
rs73933942	2	53086330	A	0.919029
rs4733156	8	33318491	C	0.91964
rs12791153	11	80974138	A	0.919976
rs75539574	2	58644523	A	0.919981
rs289718	16	56976020	C	0.921082
rs11622927	14	78029689	C	0.921328
rs3808062	7	128006236	G	0.922108
rs13114738	4	102363708	C	0.922509
rs34250605	7	127929915	A	0.923258
rs17057892	13	60218524	T	0.923853
rs34731055	7	2067293	C	0.924233
rs35246122	7	127838324	G	0.924373
rs2453452	8	86866815	G	0.924421
rs56028521	2	20875238	G	0.925849
rs78632751	3	84179865	G	0.926208
rs4425006	19	10702688	C	0.926738
rs3859113	16	56666055	T	0.928411
rs702612	5	53873690	G	0.92885
rs1466848	3	113217399	T	0.929701
rs13107325	4	102267552	C	0.930283
rs113179280	20	11596657	G	0.930848
rs3741521	12	124779747	G	0.932427
rs58542926	19	19268740	C	0.932784
rs11987678	8	80316591	T	0.933847
rs74974644	2	27777100	G	0.933922
rs312030	2	21239871	C	0.934716
rs2904129	11	47694022	T	0.93479
rs66466742	19	11225768	C	0.935442
rs11887534	2	43839108	G	0.935717
rs4953023	2	43846861	G	0.935771
rs10789347	1	72900729	T	0.935809
rs737338	19	11236981	C	0.93604
rs17635531	3	143247876	G	0.936341
rs60882754	8	51974059	A	0.937188
rs1892312	20	61429112	A	0.937881
rs79512144	2	9048385	G	0.938563
rs13109404	4	101975434	T	0.938613
rs41279732	1	109489809	T	0.940475
rs78484886	2	27414892	A	0.940624
rs11739656	5	174767801	C	0.941594
rs56208677	16	56976320	C	0.94193
rs73004967	19	19606247	A	0.942249
rs2274538	1	55103767	G	0.94265
rs17111697	1	55165977	G	0.942773
rs118039278	6	160564494	G	0.943304
rs36005900	1	147757554	G	0.944806
rs1830079	7	64897783	C	0.945419
rs7187275	16	56997818	C	0.945636
rs6990255	8	34269430	C	0.945959
rs73557392	8	34272679	C	0.946048
rs12628080	22	46775446	G	0.946264
rs117831057	19	10597177	A	0.946757
rs74249525	16	83413666	C	0.94728
rs8023503	15	58448389	C	0.94733
rs75165347	10	116851824	T	0.948248
rs117204535	10	104477267	C	0.94904
rs7115856	11	43747737	A	0.949187
rs3826692	19	17188337	G	0.949246
rs117535166	18	70402035	C	0.951579
rs113851554	2	66523432	G	0.951883
rs11206517	1	55060755	T	0.952247
rs146580409	6	150924601	C	0.952806
rs28534677	16	27018909	C	0.95495
rs17401208	5	143497144	A	0.956054
rs494697	1	115424902	A	0.956088
rs116917011	9	75725682	A	0.956811
rs73921512	2	27351559	G	0.958242
rs73720625	6	9914134	C	0.959605
rs73114337	2	239803805	C	0.960934
rs12069385	1	35314387	C	0.961198
rs35799005	15	31395722	A	0.961276
rs11693221	2	66572854	C	0.961778
rs2279739	3	15269402	C	0.962373
rs71440053	13	110177535	A	0.962934
rs71511762	9	104467534	C	0.962941
rs60403635	2	21049906	T	0.963052
rs1800777	16	56983407	G	0.963799
rs112230981	3	55845241	A	0.964165
rs79972364	13	101179397	G	0.965541
rs115419280	3	171131724	A	0.965619
rs71519017	8	81300063	T	0.965877
rs28615996	8	19945200	T	0.966108
rs73044290	5	11018275	G	0.966111
rs61980273	14	93752603	G	0.966281
rs72703210	1	109281340	T	0.966896
rs76251410	14	78033554	G	0.967888
rs143750764	4	106012900	C	0.96846
rs146977851	10	54811194	C	0.969222
rs694383	1	182599069	C	0.969254
rs10409958	19	46450125	A	0.96949
rs10902444	12	131751314	C	0.969788
rs115578460	1	98597446	C	0.969944
rs78267637	8	33932682	C	0.970676
rs11718454	3	1922955	C	0.970847
rs79746559	1	98997654	G	0.970913
rs138381486	22	23862251	G	0.971741
rs77510899	3	58661848	C	0.971807
rs3289	8	19965681	T	0.97197
rs7951019	11	118487312	T	0.972857
rs261291	15	58387979	T	0.973094
rs4955158	3	30550452	A	0.973292
rs138570705	15	43974532	G	0.973555
rs147577476	15	60140722	A	0.973649
rs1784848	18	2176439	C	0.974646
rs2569015	5	103273146	A	0.975458
rs1939455	11	101650155	G	0.975747
rs57561709	3	195060008	A	0.97609
rs75458655	11	118244616	C	0.976438
rs79903896	14	30752937	A	0.977004
rs61248122	16	82105556	A	0.977199
rs111767129	3	164448490	C	0.977395
rs10744213	12	125533659	G	0.977876
rs10747215	18	77518492	C	0.978888
rs17162401	7	10014745	C	0.9798
rs73622607	20	45806030	C	0.980236
rs73783061	5	116020907	G	0.980477
rs17098961	11	102609659	C	0.982033
rs7316486	12	109411735	A	0.982111
rs3776864	5	102992164	A	0.982434
rs6512653	20	50545748	G	0.98246
rs7896356	10	5289597	G	0.98264
rs184371102	8	19986419	G	0.983969
rs112224869	10	4049588	C	0.984428
rs7687601	4	165938809	A	0.984526
rs75389424	3	164623904	A	0.985584
rs836901	19	20191585	C	0.985671
rs148426027	22	43735438	C	0.986513
rs116497297	3	141124442	G	0.987327
rs149473221	12	116935892	A	0.987918
rs60363520	10	129693181	C	0.988054
rs181559417	2	158838565	G	0.988332
rs145034453	1	5668879	T	0.989144
rs10823730	10	71387550	T	0.989395
rs73355875	8	138933755	G	0.98984

## Sheet: TableS2
Table S2. SNVs associated with duration of total, light, deep, or REM sleep. Genotype association with sleep duration was tested by linear regression adjusted for age, sex ploidy, and the first three principal components of the ancestry prediction. Short Sleep Allele was defined as the allelic variant (reference or alternate) associated with shorter sleep and was consistent across all sleep stage…
RSID	Chr	Pos	Short Sleep Allele	Adjusted P-value				Mapped Genes	Reference of Previous Association (PMID)
				Total	Light	Deep	REM
rs1342711	1	147747703	A	2.19E-03*	0.134	0.222	0.074	RN7SL261P, GJA5	37770476
rs2644135	1	201887128	C	0.091	2.35E-02*	0.988	0.994	IPO9, SHISA4	37770476
rs2820313	1	201901093	G	0.142	2.35E-02*	0.987	0.994	LMOD1	30846698
rs113851554	2	66523432	T	6.02E-12*	0.134	3.62E-20*	1.16E-11*	MEIS1	30531941
rs11693221	2	66572854	T	1.24E-09*	0.132	1.18E-12*	3.48E-09*	MEIS1	37770476
rs62158170	2	113324598	A	2.19E-03*	2.35E-02*	0.718	0.613	PAX8, LINC02966	30531941
rs6737318	2	113325543	A	3.43E-03*	2.93E-02*	0.718	0.613	LINC02966	30846698
rs62158206	2	113327019	T	2.88E-03*	2.35E-02*	0.718	0.613	LINC02966	30804565
rs7556815	2	113328208	G	2.87E-03*	2.35E-02*	0.718	0.613	LINC02966	30531941
rs2863957	2	113331974	C	2.87E-03*	2.35E-02*	0.718	0.613	LINC02966	30846698
rs1823125	2	113332835	A	4.88E-03*	2.93E-02*	0.801	0.613	LINC02966	25469926
rs13107325	4	102267552	T	4.70E-02*	2.35E-02*	0.91	0.62	SLC39A8	30846698
rs13105581	4	102307673	T	0.155	2.35E-02*	0.807	0.921	SLC39A8	37770476
rs9369062	6	38469527	A	0.091	0.96	3.07E-05*	0.157	BTBD9	30531941
rs10973207	9	37100528	G	0.0635	2.03E-02*	0.985	0.994	EBLN3P, ZCCHC7	30846698
rs10814514	9	37175768	T	2.03E-02*	1.92E-02*	0.893	0.987	ZCCHC7	37384397
rs2416963	9	125479135	T	0.549	0.997	9.46E-03*	0.7	MAPKAP1	30531941
rs10421649	19	9831586	T	2.73E-02*	3.78E-02*	0.913	0.659	UBL5, PIN1-DT	30846698

## Sheet: TableS3
Table S3. SNV genotype associations with mean minutes asleep. Coefficients and 95% confidence intervals were obtained from linear regression adjusted for age, sex ploidy, and the first three principal components of genomic ancestry prediction. Adjusted P-values were obtained by the Benjamini-Hochberg procedure.
RSID	Reference Allele	Alternate Allele	N	Coefficient	Lower 95% C.I.	Upper 95% C.I.	P-value	Adjusted P-value	Mapped Genes
rs113851554	G	T	15109	-10.1346	-12.6896	-7.57966	7.57788e-15	6.01684e-12	MEIS1
rs11693221	C	T	15109	-10.0676	-12.8978	-7.23743	3.12281e-12	1.23976e-09	MEIS1
rs1342711	A	G	15110	2.85739	1.59817	4.1166	8.68718e-06	0.00219043	RN7SL261P /// GJA5
rs62158170	A	G	15106	2.73479	1.51543	3.95415	1.10349e-05	0.00219043	PAX8 /// LINC02966
rs7556815	G	A	15109	2.64195	1.43417	3.84972	1.80845e-05	0.00286661	LINC02966
rs2863957	C	A	15107	2.62466	1.41341	3.83592	2.16621e-05	0.00286661	LINC02966
rs62158206	T	C	15108	2.59258	1.38601	3.79914	2.53778e-05	0.00287856	LINC02966
rs6737318	A	G	15108	2.55457	1.34558	3.76356	3.45243e-05	0.00342654	LINC02966
rs1823125	A	G	15109	2.4837	1.27633	3.69106	5.53298e-05	0.00488132	LINC02966
rs10814514	T	C	15107	2.40195	1.11447	3.68943	0.000255639	0.0202977	ZCCHC7
rs10421649	A	T	15083	-1.833	-2.84372	-0.822281	0.000378681	0.0273339	UBL5 /// PIN1-DT
rs13107325	C	T	15104	-3.37568	-5.33008	-1.42127	0.000711054	0.0470481	SLC39A8
rs10973207	G	T	15107	2.28581	0.915943	3.65568	0.0010737	0.0635077	EBLN3P /// ZCCHC7
rs13226650	A	G	15101	-2.18425	-3.49803	-0.870464	0.00111978	0.0635077	MLXIPL
rs11672103	T	C	15098	-1.655	-2.66585	-0.644142	0.00133243	0.0689909	UBL5 /// PIN1-DT
rs34786000	T	G	15107	-1.67051	-2.69474	-0.646275	0.00139024	0.0689909	UBL5 /// PIN1-DT
rs2287838	A	G	15093	-1.65266	-2.6782	-0.627123	0.00158588	0.0740699	PIN1
rs1111341	C	T	15070	1.60566	0.591337	2.61998	0.00191829	0.084618	SMARCAL1-AS1
rs2644135	G	C	14870	-1.68195	-2.76618	-0.597723	0.0023621	0.0909934	IPO9 /// SHISA4
rs2303100	T	C	15108	-1.58146	-2.6045	-0.558418	0.00244722	0.0909934	OLFM2
rs11609896	A	G	15099	1.54561	0.543335	2.54788	0.00250723	0.0909934	MVK /// RN7SKP250
rs9369062	A	C	14532	1.73394	0.608692	2.85919	0.00252619	0.0909934	BTBD9
rs36005900	G	A	11224	3.99207	1.38297	6.60116	0.00270995	0.0909934	GJA5
rs1517572	C	A	15108	-1.54204	-2.5514	-0.532687	0.00275043	0.0909934	LINC02742
rs72828533	A	T	15110	-1.9607	-3.3027	-0.61871	0.00418882	0.130898	MIR548A1HG /// RPL21P61
rs55710412	C	T	15104	2.20685	0.692523	3.72118	0.00428634	0.130898	PPIAP44 /// TSPAN11
rs11654671	A	T	15110	-1.63342	-2.7625	-0.504342	0.00457613	0.134572	PLD2 /// MINK1
rs111767129	C	T	15107	4.61774	1.39005	7.84544	0.00504658	0.13873	MIR1263 /// LINC01323
rs4618068	C	T	14016	1.84096	0.553573	3.12834	0.00506698	0.13873	LINC02966
rs2820313	A	G	15098	-1.53577	-2.61666	-0.454893	0.0053557	0.141747	LMOD1
rs13105581	C	T	15111	-2.43575	-4.17474	-0.69677	0.006046	0.154855	SLC39A8
rs5746495	C	T	15102	-1.55383	-2.67474	-0.432926	0.00658854	0.163478	MICAL3
rs74249525	C	T	15108	-2.99806	-5.18992	-0.806209	0.0073429	0.176675	CDH13
rs13114738	C	T	15104	-2.49146	-4.32879	-0.65412	0.0078666	0.178505	SLC39A8
rs10835395	A	C	15111	-1.38458	-2.40567	-0.363481	0.00786862	0.178505	LINC02742
rs11622927	C	A	15107	-2.49963	-4.35408	-0.645186	0.00824518	0.181852	ADCK1 /// FXNP1
rs4121823	A	T	15080	-1.8966	-3.31874	-0.474463	0.00895254	0.192117	LIPG /// SMUG1P1
rs13109404	T	G	15109	-2.71974	-4.76817	-0.671304	0.00926075	0.193501	BANK1
rs6855246	A	G	14505	-2.40969	-4.23754	-0.581832	0.00977047	0.194664	BANK1 /// SLC39A8
rs4778087	A	C	13898	1.34133	0.320625	2.36203	0.0100058	0.194664	RGMA
rs17401208	A	G	14768	3.1814	0.75897	5.60383	0.0100519	0.194664	NR3C1 /// RNU7-156P
rs61901969	C	T	15093	1.49593	0.34754	2.64432	0.0106765	0.201837	GRM5
rs11602180	C	T	15110	-1.67533	-2.97476	-0.375903	0.0115058	0.212456	PTPRJ
rs10228350	A	T	15111	-1.33838	-2.3834	-0.293351	0.012068	0.217773	FOXP2
rs17709034	C	T	15062	-2.01943	-3.61397	-0.424881	0.0130569	0.229476	BABAM2
rs76251410	G	A	15040	-3.64595	-6.53229	-0.759615	0.0132946	0.229476	ADCK1 /// FXNP1
rs11870935	A	G	15109	-1.27302	-2.28607	-0.259966	0.013781	0.23281	KPNB1
rs16896485	C	T	15038	2.03918	0.406484	3.67187	0.0143681	0.23541	CD180 /// TILRLS
rs7939345	G	T	14098	-1.63444	-2.94521	-0.323669	0.0145278	0.23541	NUP160 /// PTPRJ
rs77684884	A	G	15108	1.66718	0.321798	3.01256	0.0151504	0.235478	RBFOX1
rs215808	T	G	15108	1.3655	0.263032	2.46798	0.0151999	0.235478	RNU6-636P /// RNA5SP43
rs2926621	G	T	8635	1.66021	0.316891	3.00353	0.0154217	0.235478	LINC01898 /// LINC01893
rs7644809	C	T	15104	1.24623	0.226267	2.26619	0.0166312	0.249154	LINC00636 /// LINC00635
rs1989903	G	A	15107	1.22366	0.212697	2.23462	0.0176767	0.259913	FOXP2
rs12336359	G	C	15103	1.24406	0.208565	2.27955	0.018536	0.262478	GLIS3
rs6466488	A	G	15110	1.21348	0.202838	2.22412	0.018606	0.262478	FOXP2
rs111837003	C	T	15107	-1.85053	-3.39571	-0.305354	0.0189107	0.262478	BAZ1B
rs6016534	T	C	15111	-1.21411	-2.23011	-0.198112	0.0191735	0.262478	ZHX3
rs9304381	T	C	15108	-1.56239	-2.87767	-0.247107	0.019902	0.263073	LIPG /// SMUG1P1
rs4801154	C	T	9252	-1.88386	-3.47401	-0.293705	0.0202343	0.263073	TCF4
rs10262103	A	C	15110	1.19363	0.183543	2.20371	0.0205523	0.263073	FOXP2
rs11051119	T	C	15111	1.84542	0.282875	3.40796	0.0206247	0.263073	PPIAP44 /// TSPAN11
rs11664536	T	C	15108	-1.77815	-3.28668	-0.269617	0.0208735	0.263073	EPB41L3
rs4297946	G	C	15108	1.18665	0.166709	2.20658	0.0225887	0.280241	ZHX3 /// PLCG1
rs71556715	C	T	15100	-1.78718	-3.33584	-0.238516	0.0237081	0.289603	BAZ1B
rs4780805	G	A	15064	-1.60033	-2.99832	-0.202339	0.0248555	0.29902	LINC02858 /// TMC5
rs4149307	C	T	15108	1.39589	0.142985	2.6488	0.0289887	0.338668	ABCA1
rs9641516	G	C	15102	-1.11511	-2.1161	-0.114127	0.0290043	0.338668	FOXP2
rs72828540	T	C	15109	-1.26253	-2.41203	-0.11303	0.0313434	0.360676	MIR548A1HG /// RPL21P61
rs11249965	G	C	15110	1.13517	0.0933997	2.17694	0.0327052	0.364975	TNKS /// MIR124-1HG
rs1607227	G	T	15106	1.18584	0.0958846	2.27579	0.0329752	0.364975	LINC02742
rs2111216	G	A	15107	1.12026	0.0898728	2.15065	0.033096	0.364975	MMAB
rs10268637	C	T	15084	-1.06971	-2.06918	-0.0702327	0.0359325	0.386252	FOXP2
rs7689303	T	G	15109	1.07412	0.0694599	2.07879	0.0361292	0.386252	SH3RF1 /// NEK1
rs11621908	C	T	15107	-1.86334	-3.60951	-0.117173	0.0364847	0.386252	ADCK1 /// FXNP1
rs66571810	T	C	15108	1.12804	0.0678752	2.18821	0.0370287	0.386853	FOXP2
rs34172167	C	T	15109	-1.23516	-2.40089	-0.0694244	0.0378303	0.390095	HDDC2 /// HEY2-AS1
rs3903032	A	T	15108	1.68377	0.0740368	3.29351	0.0403538	0.410781	LINC02850 /// APOB
rs17190618	A	T	15108	1.47583	0.0595055	2.89216	0.0411208	0.41329	LINC01122
rs11165922	G	T	15109	-1.07428	-2.10812	-0.0404356	0.0416879	0.413753	DPYD
rs2075654	C	T	15111	1.44272	0.0473762	2.83807	0.0427125	0.418688	DRD2
rs2908873	C	T	15078	1.1017	0.0280511	2.17535	0.0443073	0.429025	RNU6-257P /// MTND4LP25
rs60363520	C	T	15110	-4.77013	-9.4528	-0.0874556	0.045872	0.438824	MGMT
rs1229761	A	C	15111	1.0839	0.00988779	2.1579	0.0479278	0.450354	FOXP2
rs13225495	G	A	14970	-1.03445	-2.06077	-0.00813396	0.0482117	0.450354	FOXP2
rs4849021	A	G	15099	-1.28011	-2.55992	-0.000302772	0.0499458	0.461104	RNU6-259P /// LINC01889
rs1229762	T	C	15110	1.07126	-0.00244504	2.14497	0.050524	0.461104	FOXP2
rs1367117	G	A	15108	1.09883	-0.0189203	2.21658	0.0540061	0.481135	APOB
rs9843801	T	C	11386	1.10761	-0.0215245	2.23674	0.0545301	0.481135	PCCB
rs17137124	C	T	15082	0.968333	-0.0188447	1.95551	0.0545367	0.481135	FOXP2
rs71440053	A	T	15108	2.50389	-0.0569382	5.06472	0.055316	0.482648	COL4A1
rs113179280	G	T	15090	-1.95407	-3.96068	0.052533	0.056307	0.485954	RPS11P1 /// PGAM3P
rs694383	C	G	15075	2.8898	-0.10661	5.88621	0.0587272	0.501391	RGS16
rs138570705	G	A	15107	-2.92998	-5.99907	0.139109	0.0613274	0.516134	FRMD5
rs7313797	T	C	15098	-0.962514	-1.97459	0.0495584	0.0623231	0.516134	KCTD10
rs12705972	T	A	6105	-2.10487	-4.31879	0.109061	0.0624041	0.516134	FOXP2
rs146580409	C	T	15108	2.17785	-0.124658	4.48035	0.0637604	0.521915	MTHFD1L
rs3776864	A	C	7372	4.60829	-0.293353	9.50994	0.0653781	0.52601	PAM
rs76870658	T	A	15111	1.37065	-0.0883758	2.82968	0.0655856	0.52601	COL27A1 /// ORM1
rs901746	A	G	15110	-1.02452	-2.11983	0.0707793	0.0667565	0.530047	DDB2
rs35246122	G	A	15107	-1.68624	-3.50046	0.127967	0.0684981	0.53556	SND1
rs34556183	A	G	15092	-1.07082	-2.22474	0.083098	0.068939	0.53556	SCAND3 /// LINC00533
rs934197	G	A	15111	1.03198	-0.0822267	2.14619	0.0694744	0.53556	APOB /// TDRD15
rs77510899	C	T	15110	-2.76071	-5.7606	0.239187	0.0712796	0.537174	FAM3D
rs373032	A	T	15028	-1.14185	-2.38361	0.0999097	0.0715031	0.537174	LILRB2
rs10937060	C	T	14517	-1.05967	-2.21291	0.0935734	0.0717134	0.537174	SOX2-OT
rs596773	G	A	15109	-1.18029	-2.47148	0.110902	0.0731938	0.543139	CELSR2
rs34250605	A	G	15083	-1.63925	-3.43749	0.158999	0.0739914	0.543974	SND1
rs6606725	C	A	14893	-0.922361	-1.93784	0.0931205	0.0750377	0.546605	KCTD10
rs2416963	C	T	13566	-0.969017	-2.03959	0.10156	0.0760578	0.548999	MAPKAP1
rs4642942	G	C	15102	0.928608	-0.105419	1.96263	0.078383	0.560686	PUM1
rs7308864	G	A	15109	0.895673	-0.108292	1.89964	0.0803682	0.568525	MYO1H
rs6601296	G	A	15082	1.18526	-0.145687	2.51622	0.080911	0.568525	PPP1R3B-DT
rs13002630	T	A	9364	-1.93198	-4.12656	0.262602	0.084449	0.586893	EPCAM-DT
rs429921	A	G	3744	-2.09075	-4.46992	0.288418	0.0850034	0.586893	VAT1L
rs681554	T	C	15103	-1.24755	-2.67575	0.180651	0.0868874	0.592448	GCLC /// KILH
rs1892172	A	G	15108	0.875489	-0.128086	1.87906	0.0873003	0.592448	RSPO3
rs2503182	G	A	15109	0.981574	-0.149284	2.11243	0.0888998	0.59819	PDE4B
rs174560	T	C	15107	0.92067	-0.147881	1.98922	0.0912735	0.605471	FADS1 /// FADS2
rs78797502	C	T	15111	1.322	-0.215457	2.85946	0.0919311	0.605471	LINC01122
rs2980888	C	T	15109	-0.9599	-2.0774	0.157604	0.0922694	0.605471	TRIB1AL
rs61980273	G	A	15110	2.357	-0.400251	5.11424	0.0938462	0.610769	PRIMA1
rs6420432	T	C	14892	-1.12794	-2.45449	0.198606	0.0956088	0.614183	HSD17B2-AS1
rs11076176	T	G	11521	-1.28443	-2.79656	0.227694	0.0959455	0.614183	CETP
rs17111503	A	G	15109	0.949256	-0.170783	2.0693	0.0966913	0.614183	BSND /// PCSK9
rs6466171	C	G	15110	-1.07195	-2.34538	0.201481	0.0989717	0.623679	MAGI2
rs2486876	T	A	15099	0.843725	-0.16455	1.852	0.100985	0.62958	LINC00707 /// LINC02665
rs2079070	G	C	15069	0.976234	-0.194889	2.14736	0.1023	0.62958	FOXP2
rs75641275	A	C	15106	-1.24914	-2.7483	0.25002	0.102449	0.62958	DPYD
rs10244093	C	T	15110	-1.05498	-2.32437	0.214415	0.103333	0.62958	MAGI2
rs4585442	A	G	15104	0.89471	-0.183525	1.97294	0.103873	0.62958	SMAD5
rs11683355	C	A	15110	-1.0363	-2.28836	0.215769	0.10476	0.630147	ZEB2
rs964184	C	G	15102	1.16587	-0.250038	2.58178	0.10656	0.636155	ZPR1
rs662138	C	G	15111	1.09763	-0.247648	2.4429	0.109785	0.647487	SLC22A1
rs2298969	A	G	15041	0.805856	-0.183002	1.79472	0.110211	0.647487	HTT
rs702612	G	A	15109	1.56753	-0.366839	3.5019	0.112225	0.647487	ASS1P9 /// ARL15
rs6909225	G	A	15108	0.856305	-0.21041	1.92302	0.115635	0.647487	KCNQ5
rs62485867	G	A	15109	-1.28139	-2.87927	0.316495	0.116008	0.647487	RELN /// ORC5
rs145034453	T	A	15107	-3.75275	-8.4377	0.932207	0.116421	0.647487	LINC02782 /// MIR4689
rs73933942	A	C	15098	-1.44882	-3.25765	0.36001	0.116445	0.647487	MIR4431 /// ASB3
rs283	C	T	15110	-0.97473	-2.19302	0.243558	0.11685	0.647487	LPL
rs3808062	G	C	15079	-1.43338	-3.23071	0.363947	0.118033	0.647487	SND1
rs460692	T	C	15111	-1.22744	-2.76661	0.311727	0.118049	0.647487	IRX2-DT /// LINC01377
rs7616632	T	G	15109	-0.790325	-1.78725	0.206604	0.120237	0.647487	IL20RB /// RNA5SP142
rs7799249	C	A	15044	-0.848961	-1.92626	0.228337	0.122457	0.647487	ATP6V0A4
rs75545078	T	C	15106	-1.44454	-3.27812	0.389047	0.122564	0.647487	HAS2-AS1
rs1582888	A	G	15105	0.866113	-0.233328	1.96555	0.122585	0.647487	RNU7-156P /// MIR5197
rs34920942	C	T	14668	0.805496	-0.217057	1.82805	0.122607	0.647487	CCSER1 /// KRT19P6
rs35531607	T	C	15108	0.792775	-0.214197	1.79975	0.122818	0.647487	CCSER1 /// KRT19P6
rs7923544	T	G	15098	-0.784617	-1.78479	0.21556	0.124159	0.647487	JMJD1C
rs12988758	T	C	15111	0.890187	-0.248437	2.02881	0.125444	0.647487	MYO1B
rs117844066	G	C	15098	-1.08635	-2.47801	0.305309	0.126022	0.647487	PKD1L3
rs75165347	T	C	15101	-1.76288	-4.02602	0.500261	0.126831	0.647487	ENO4
rs261290	C	T	15080	-0.817294	-1.86711	0.232521	0.127045	0.647487	ALDH1A2
rs2575876	G	A	14150	-0.908263	-2.08166	0.265135	0.129241	0.647487	ABCA1
rs2012796	G	A	14309	-0.884775	-2.02856	0.259012	0.129487	0.647487	STON2
rs12606995	G	C	15105	-0.867988	-1.99432	0.258343	0.130938	0.647487	TCF4 /// TCF4-AS1
rs9293529	C	T	15110	-0.820442	-1.88603	0.245149	0.131284	0.647487	LINC02161 /// MIR3660
rs111838462	G	T	15103	-1.06835	-2.4673	0.330605	0.134451	0.647487	ZBTB9 /// GGNBP1
rs28456	A	G	15104	0.819557	-0.255101	1.89421	0.13499	0.647487	FADS1 /// FADS2
rs7626868	C	T	15103	0.787608	-0.246162	1.82138	0.13537	0.647487	LINC00635 /// LINC00636
rs10899257	G	A	15080	-1.14088	-2.63984	0.358083	0.135764	0.647487	GUCY2EP
rs61796569	C	T	15065	0.873817	-0.276258	2.02389	0.136444	0.647487	PDE4B
rs10987006	G	C	15108	0.789417	-0.249766	1.8286	0.136516	0.647487	PBX3
rs171695	C	T	15109	-0.79575	-1.84427	0.252769	0.13689	0.647487	MACIR /// PDZPH1P
rs1380703	A	G	15103	-0.788796	-1.82826	0.250672	0.136933	0.647487	EIF2S2P7 /// ACTG1P22
rs2413712	G	A	15105	-0.828024	-1.92049	0.264439	0.137401	0.647487	A4GALT /// Y_RNA
rs34388845	A	G	14881	-0.963216	-2.23533	0.308902	0.137799	0.647487	SCAND3
rs8023503	C	T	15094	1.88596	-0.604924	4.37684	0.137815	0.647487	LIPC-AS1 /// LIPC /// ALDH1A2
rs12401997	C	A	15108	-0.818793	-1.90301	0.265424	0.138833	0.647655	SEMA4A /// SLC25A44
rs211800	A	G	9567	-0.975295	-2.26887	0.31828	0.139482	0.647655	RPL3P8 /// IMMP2L
rs1564348	T	C	15105	1.04045	-0.345974	2.42687	0.141327	0.65115	SLC22A1
rs6191	A	C	15097	0.74645	-0.253797	1.7467	0.143562	0.65115	NR3C1
rs9382445	T	C	15107	-0.782283	-1.83101	0.266441	0.143738	0.65115	FAM83B /// HCRTR2
rs17162401	C	G	15098	3.06857	-1.05186	7.189	0.144393	0.65115	PER3P1 /// U3
rs289713	A	T	15109	-0.915905	-2.14793	0.316125	0.1451	0.65115	CETP
rs76976871	A	G	14919	0.984951	-0.340139	2.31004	0.145156	0.65115	NUP93
rs7679068	T	C	15109	0.744277	-0.261002	1.74956	0.146753	0.654619	ZNF827
rs16854	C	T	15102	-0.992259	-2.34275	0.358234	0.14985	0.654676	LINC03082
rs10823730	T	C	3206	5.28369	-1.90892	12.4763	0.149927	0.654676	SLC29A3 /// CDH23
rs11682175	T	C	15085	0.735354	-0.268572	1.73928	0.151107	0.654676	EIF2S2P7 /// ACTG1P22
rs7077580	G	A	15103	-0.731162	-1.73171	0.269388	0.152068	0.654676	JMJD1C
rs139919599	A	G	15110	1.17651	-0.435756	2.78878	0.15265	0.654676	LINC02850 /// APOB
rs4631704	T	C	15103	0.764777	-0.284165	1.81372	0.153005	0.654676	GALNT2
rs8042174	T	C	15108	1.16578	-0.433661	2.76522	0.153133	0.654676	ALDH1A2
rs180769	C	T	11982	0.822822	-0.313033	1.95868	0.155662	0.654676	TRPC7
rs151014368	G	A	15104	0.896045	-0.346217	2.13831	0.157443	0.654676	LMAN2
rs10823607	C	T	15108	-1.01487	-2.42457	0.394824	0.158238	0.654676	ADAMTS14
rs11928693	G	T	15093	0.831982	-0.324797	1.98876	0.158643	0.654676	HACD2
rs2329567	C	A	6690	-1.86568	-4.46287	0.731516	0.159153	0.654676	GRB10 /// COBL
rs12965067	C	T	15103	0.758506	-0.297468	1.81448	0.159178	0.654676	SMUG1P1 /// ACAA2
rs12607679	T	C	14934	-0.819939	-1.96248	0.322599	0.159557	0.654676	TCF4
rs16834426	G	A	15092	0.830878	-0.327642	1.9894	0.159824	0.654676	HACD2
rs6990255	C	T	15109	1.63813	-0.646705	3.92296	0.159959	0.654676	RPL6P22 /// RPL10AP3
rs56314523	G	A	15070	0.821303	-0.330843	1.97345	0.162368	0.65807	ICA1
rs2738464	C	G	15003	1.03799	-0.4184	2.49437	0.162446	0.65807	LDLR /// SPC24
rs10236696	A	G	15104	-0.862772	-2.08152	0.355978	0.165293	0.666205	MAGI2
rs6034146	C	A	15108	-0.718792	-1.74038	0.302794	0.167883	0.673228	MACROD2
rs205024	C	T	15103	-0.718541	-1.74198	0.304897	0.168802	0.673513	SHISA6
rs17285646	T	A	15090	0.704252	-0.307099	1.7156	0.172311	0.681879	CCSER1 /// KRT19P6
rs9533521	T	A	15109	-0.72209	-1.7598	0.315617	0.172617	0.681879	ENOX1 /// ENOX1-AS1
rs73355875	G	A	15109	3.4362	-1.52444	8.39683	0.174574	0.684552	COL22A1 /// KCNK9
rs4926854	T	C	15108	-0.71522	-1.74881	0.318365	0.175018	0.684552	LINC01389
rs10079421	C	T	15105	-0.726448	-1.78353	0.330636	0.178005	0.690284	LINC02161 /// MIR3660
rs4846913	A	C	15107	0.724366	-0.330217	1.77895	0.178222	0.690284	GALNT2
rs12470989	A	G	15094	0.830089	-0.383833	2.04401	0.180168	0.691748	MAIP1 /// SPATS2L
rs9321171	C	T	15103	0.694147	-0.323035	1.71133	0.181052	0.691748	LAMA2 /// ARHGAP18
rs117831057	A	G	14988	1.54897	-0.722102	3.82005	0.181294	0.691748	AP1M2 /// SLC44A2
rs78267637	C	G	15106	2.07797	-0.982936	5.13888	0.183331	0.691748	RPL6P22 /// RPL10AP3
rs12611523	A	G	15090	-0.692287	-1.71289	0.328312	0.183692	0.691748	SPOPL-DT
rs1058029	G	A	12417	0.767164	-0.364846	1.89917	0.184089	0.691748	TMX4
rs12215241	G	A	15093	-0.90204	-2.23671	0.432636	0.18529	0.691748	LINC00240
rs146977851	C	T	15108	1.83411	-0.881399	4.54961	0.18557	0.691748	PCDH15
rs7137190	G	C	14978	-0.678084	-1.68736	0.331188	0.187902	0.692313	MYO1H
rs9810253	C	A	14155	0.786645	-0.387185	1.96047	0.189023	0.692313	HACD2
rs1800588	C	T	15102	0.788	-0.388675	1.96468	0.189333	0.692313	ALDH1A2 /// LIPC
rs4490330	A	G	15110	-0.684591	-1.70851	0.339327	0.19005	0.692313	MRPL42P6 /// MIR5186
rs365663	A	G	12672	-0.721984	-1.80191	0.357937	0.190081	0.692313	SLC6A3
rs10505258	C	T	12023	0.737965	-0.368782	1.84471	0.191254	0.693404	TRPS1
rs2245793	C	T	13973	1.15637	-0.590674	2.90341	0.194528	0.697661	ABCA1
rs13284938	C	A	15107	0.941019	-0.482697	2.36473	0.195162	0.697661	DMRT2 /// RPS27AP14
rs11614986	A	G	15111	-0.868444	-2.1843	0.447408	0.195821	0.697661	MMAB
rs12720922	G	A	15106	-0.837481	-2.10676	0.431801	0.195943	0.697661	CETP
rs998606	A	C	15110	1.10795	-0.58013	2.79603	0.198305	0.698369	PPIAP39 /// HABP2
rs5758511	G	A	15109	-0.752452	-1.89961	0.394706	0.198585	0.698369	CENPM
rs11643715	C	G	15106	0.722077	-0.379357	1.82351	0.198823	0.698369	PRKCB
rs1348206	G	A	15111	-0.927536	-2.34548	0.490406	0.199809	0.698369	FAM47E
rs3938236	C	A	15108	-1.03626	-2.62299	0.550464	0.200539	0.698369	SPRED1
rs13088093	T	G	15106	0.705244	-0.382907	1.79339	0.203986	0.70437	PPP2R3A
rs115419280	A	C	15110	1.72578	-0.937298	4.38887	0.204037	0.70437	TNIK
rs12165098	G	A	15098	-1.02024	-2.60093	0.560447	0.205857	0.707095	RNU6-706P /// MIR924HG
rs4425006	C	T	15076	1.25148	-0.690682	3.19364	0.206607	0.707095	QTRT1
rs113021516	G	C	15098	0.696087	-0.389503	1.78168	0.208847	0.711694	MSL2
rs4804573	G	A	15107	0.648681	-0.372042	1.6694	0.212919	0.719671	KANK2
rs2860511	G	A	15108	-0.688566	-1.77224	0.395111	0.213001	0.719671	TCF4
rs2594136	A	G	15105	0.787779	-0.455829	2.03139	0.214398	0.72052	FHIT
rs1787328	T	C	15107	0.644598	-0.374468	1.66366	0.215067	0.72052	MYO5B
rs6599673	A	G	15102	0.803479	-0.479744	2.0867	0.219742	0.731934	RPS26P39 /// LINC02641
rs651902	T	C	15110	0.652832	-0.391097	1.69676	0.220318	0.731934	FOXP2 /// MDFIC
rs75389424	A	G	14949	2.51571	-1.51991	6.55132	0.221785	0.732138	MIR1263 /// LINC01323
rs2925979	C	T	15108	-0.668887	-1.74528	0.407508	0.223243	0.732138	CMIP
rs11137148	C	A	15108	-0.917622	-2.39542	0.560173	0.223597	0.732138	ZMYND19 /// ARRDC1
rs56208677	C	T	15110	-1.34135	-3.50373	0.821038	0.224067	0.732138	CETP
rs970908	A	T	15107	-0.628944	-1.64733	0.389438	0.226103	0.733955	LINC01414
rs11987678	T	C	15109	1.32434	-0.821724	3.4704	0.226472	0.733955	RPL13AP18 /// RNU6-1213P
rs10953765	A	G	14491	0.61523	-0.38495	1.61541	0.227967	0.735797	FOXP2
rs3122163	T	C	15106	-0.790904	-2.0857	0.503896	0.231226	0.742144	HCRTR2
rs3741521	G	A	2572	2.84323	-1.81722	7.50369	0.231803	0.742144	SCARB1
rs16893522	G	A	15100	-0.914185	-2.41899	0.590619	0.233771	0.745425	SNORA70 /// LINC01526
rs75539574	A	C	15034	1.11633	-0.731711	2.96438	0.236437	0.745425	LINC01122
rs1582156	A	T	15109	-0.7763	-2.06272	0.51012	0.236906	0.745425	RNU6-983P /// LINC01724
rs62442910	T	A	15090	-0.714927	-1.9013	0.471443	0.23756	0.745425	MAD1L1
rs269054	T	A	15024	0.613638	-0.405135	1.63241	0.237783	0.745425	DAB1
rs116219610	C	T	15105	0.787079	-0.523313	2.09747	0.2391	0.745425	LINC01122
rs8072993	G	T	15107	-0.658766	-1.7604	0.442864	0.24118	0.745425	LINC02693
rs11130227	A	G	15000	0.612929	-0.412089	1.63795	0.241198	0.745425	RBM6
rs7115856	A	C	5412	2.19803	-1.48171	5.87777	0.241699	0.745425	HSD17B12
rs7742668	G	A	15107	-0.597555	-1.59903	0.403916	0.242216	0.745425	RSPO3
rs10022270	A	C	15084	0.633772	-0.432713	1.70026	0.244127	0.748406	SERF1AP1 /// STMN1P2
rs2326816	C	T	15108	-0.595601	-1.60197	0.410773	0.246064	0.751441	LAMA2
rs5888	G	A	15109	0.599641	-0.421029	1.62031	0.249537	0.754052	SCARB1
rs6511721	A	G	14950	-0.591814	-1.59944	0.415815	0.24967	0.754052	LDLR
rs11650677	G	A	15109	-0.628757	-1.69967	0.442158	0.24984	0.754052	SHISA6
rs7103780	G	A	15105	-0.592057	-1.60546	0.421346	0.252183	0.754052	WT1-AS
rs553741	C	G	15107	0.611249	-0.43645	1.65895	0.252838	0.754052	PCSK9
rs73114337	C	T	15090	-1.56325	-4.24325	1.11675	0.252934	0.754052	LINC02991 /// NDUFA10
rs41501452	A	G	15108	-0.613945	-1.66921	0.44132	0.254165	0.754052	RNU5A-2P /// RASGEF1B
rs12246842	G	A	15099	-0.59937	-1.63057	0.431828	0.254619	0.754052	MLLT10
rs341785	A	G	15099	-0.677534	-1.84529	0.490223	0.255466	0.754052	SRGAP3
rs2281718	T	A	15087	0.609149	-0.44559	1.66389	0.257656	0.756491	GALNT2
rs112230981	A	G	15111	-1.56348	-4.27848	1.15153	0.259034	0.756491	ERC2
rs11122454	T	C	15094	0.606155	-0.447591	1.6599	0.259554	0.756491	GALNT2
rs1441778	T	C	15008	0.767413	-0.568205	2.10303	0.260103	0.756491	INTS10 /// LPL
rs1021435	G	A	15109	-0.576232	-1.58532	0.432859	0.263047	0.762259	CSGALNACT1
rs2954032	G	A	15108	-0.635934	-1.75498	0.483107	0.265357	0.766159	TRIB1AL
rs13084543	G	C	15101	-0.584561	-1.61705	0.447929	0.267143	0.767097	RPS20P14 /// RPL29P9
rs4801157	C	T	15106	-0.718315	-1.99288	0.556249	0.269337	0.767097	TCF4
rs17427571	A	G	15109	-0.600051	-1.66711	0.467007	0.270388	0.767097	PRKG2 /// RNU5A-2P
rs2777803	A	G	15111	0.932469	-0.729139	2.59408	0.271375	0.767097	ABCA1
rs7750288	A	G	15102	0.645673	-0.505283	1.79663	0.271543	0.767097	IGF2R
rs4688116	T	G	14890	-0.580813	-1.6214	0.459777	0.273969	0.767097	LINC03051 /// IGSF11
rs7503199	C	T	15105	-0.63196	-1.76844	0.504523	0.27577	0.767097	CTC1
rs10744183	A	G	15099	0.574326	-0.460574	1.60923	0.276729	0.767097	SCARB1
rs180360	A	G	15105	-0.60775	-1.70523	0.489726	0.277758	0.767097	LINC02702 /// BUD13
rs60329942	G	A	15107	0.630705	-0.508897	1.77031	0.278042	0.767097	INTS10
rs12628080	G	A	15111	-1.21505	-3.41241	0.982305	0.278461	0.767097	TBC1D22A
rs76681500	G	A	15021	0.797525	-0.645994	2.24104	0.278873	0.767097	PIGK /// AK5
rs3110628	G	C	15111	0.575363	-0.466715	1.61744	0.279184	0.767097	SYNRG
rs60990105	T	A	15074	0.880136	-0.716221	2.47649	0.279872	0.767097	CARMIL2
rs838909	A	G	15060	-0.555302	-1.56828	0.457672	0.282629	0.767097	SCARB1
rs12591373	G	A	15109	0.70535	-0.581616	1.99232	0.282733	0.767097	PWRN4
rs17791768	T	G	15104	-0.946451	-2.67365	0.780752	0.282824	0.767097	GPC6-AS1 /// GPC6
rs4767550	A	G	15110	0.570822	-0.471819	1.61346	0.283255	0.767097	KSR2
rs4721321	A	G	15107	-0.599714	-1.69691	0.497483	0.284038	0.767097	MAD1L1
rs41279716	A	T	15037	0.701103	-0.587673	1.98988	0.286318	0.76758	CELSR2
rs1532085	G	A	15077	-0.558596	-1.58655	0.469359	0.286851	0.76758	ALDH1A2
rs7599488	C	T	15111	0.553003	-0.465222	1.57123	0.287118	0.76758	BCL11A
rs1985825	T	C	13329	-0.570388	-1.62429	0.483516	0.288799	0.769484	MVK /// RN7SKP250
rs10065369	T	C	15099	0.70037	-0.597875	1.99861	0.290352	0.771035	KCNN2
rs11014034	G	A	15110	0.959989	-0.831913	2.75189	0.293706	0.777342	KIAA1217
rs1168132	T	A	2512	-2.24904	-6.50493	2.00684	0.300318	0.789867	DOCK7
rs116197893	C	T	15105	0.85511	-0.76511	2.47533	0.300941	0.789867	MYLK-AS1
rs174537	G	T	15105	0.558497	-0.501198	1.61819	0.301617	0.789867	MYRF /// TMEM258
rs1672811	C	T	15108	0.581798	-0.523937	1.68753	0.302418	0.789867	MPV17L
rs903269	C	T	15109	-0.532505	-1.55065	0.485634	0.305318	0.791186	LINC02644 /// ZNF438
rs138381486	G	T	15110	1.54281	-1.41132	4.49694	0.306023	0.791186	SLC2A11
rs11128505	A	C	15103	-0.526903	-1.53651	0.482703	0.306362	0.791186	ROBO2
rs112434994	G	C	15111	0.799442	-0.734857	2.33374	0.307144	0.791186	PSKH1
rs9521597	T	C	15110	-0.666775	-1.95231	0.618762	0.309352	0.791186	LINC03082
rs261334	C	G	15096	0.617739	-0.573336	1.80881	0.309384	0.791186	ALDH1A2 /// LIPC
rs1275539	C	T	15111	-0.550974	-1.61445	0.512499	0.309898	0.791186	TCF23 /// SLC5A6
rs9346353	A	G	13382	-0.559394	-1.65147	0.532684	0.315403	0.798234	LMBRD1
rs7187278	T	A	15103	0.747264	-0.716093	2.21062	0.316896	0.798234	DPPA2P4 /// NUP93-DT
rs11208950	A	G	8737	-0.657694	-1.95008	0.634688	0.318557	0.798234	SGIP1
rs3913007	T	C	15084	0.539126	-0.521536	1.59979	0.319136	0.798234	DOCK7
rs2353082	C	G	15110	0.574446	-0.558872	1.70776	0.320492	0.798234	BAZ1B
rs62240987	G	A	14893	-0.618827	-1.84193	0.604276	0.321373	0.798234	SHISA8 /// TNFRSF13C
rs174551	T	C	15099	0.537257	-0.524818	1.59933	0.321461	0.798234	FADS2 /// FADS1
rs2006810	T	C	15105	0.525619	-0.513485	1.56472	0.321478	0.798234	AUTS2
rs6438802	G	C	15110	0.54468	-0.534405	1.62377	0.322509	0.798234	HACD2
rs10178381	A	T	15109	-0.878178	-2.62666	0.870306	0.324922	0.798234	LINC02850 /// APOB
rs174545	C	G	15110	0.531901	-0.527782	1.59158	0.325218	0.798234	FADS1 /// FADS2
rs6426881	C	T	15110	-0.694171	-2.07845	0.690106	0.325676	0.798234	PBX1
rs4955158	A	T	15108	-1.62053	-4.85831	1.61725	0.326604	0.798234	LINC01985 /// TGFBR2
rs61985058	C	T	15104	0.741856	-0.740747	2.22446	0.326733	0.798234	RTN1
rs1800777	G	A	15110	1.29954	-1.32126	3.92033	0.33112	0.801538	CETP
rs4953023	G	A	15110	1.02617	-1.04607	3.09841	0.331763	0.801538	ABCG8
rs35006130	T	G	8093	1.24815	-1.27409	3.7704	0.332094	0.801538	RCCD1 /// PRC1
rs10926019	T	C	15108	0.675873	-0.690712	2.04246	0.332375	0.801538	CHRM3 /// RPS7P5
rs1115189	C	T	15107	-0.501793	-1.51799	0.514402	0.333133	0.801538	PCCA
rs11713598	T	A	15107	-0.541618	-1.65364	0.570403	0.339773	0.815044	STT3B
rs699263	C	T	15103	-0.498205	-1.52923	0.532816	0.343596	0.821732	PDE4B /// SGIP1
rs4535301	G	T	15097	-0.495906	-1.52504	0.533226	0.344943	0.822476	SH3RF1 /// NEK1
rs6501801	T	C	15109	0.579189	-0.627079	1.78546	0.346666	0.822679	TMEM94
rs8047587	G	T	14326	-0.489247	-1.50911	0.530618	0.3471	0.822679	FTO
rs112224869	C	A	14513	-1.84004	-5.68483	2.00474	0.348244	0.822933	MIR6078 /// LINC00702
rs312030	C	T	15111	0.959341	-1.05073	2.96941	0.349568	0.823612	TDRD15 /// NUTF2P8
rs17688916	T	A	15110	-0.610454	-1.89536	0.674454	0.351766	0.825615	LINC02210-CRHR1
rs4592416	A	G	15108	0.482295	-0.534404	1.49899	0.352498	0.825615	HSD17B12
rs2453452	G	A	15110	-0.903848	-2.8198	1.0121	0.355169	0.829423	CNBD1
rs3764351	A	G	15044	-0.481412	-1.5119	0.549081	0.359861	0.833697	PNMT
rs59781045	C	T	15093	-0.852361	-2.6802	0.975482	0.360732	0.833697	PCSK7
rs12699476	C	A	14044	-0.529731	-1.66867	0.609209	0.361981	0.833697	MAD1L1
rs3863381	A	G	15101	-0.64538	-2.03386	0.743099	0.362289	0.833697	CASC18
rs10266287	C	T	15041	-0.496558	-1.57117	0.578053	0.365114	0.833697	LINC01004 /// KMT2E
rs9644636	T	G	15106	0.515621	-0.603217	1.63446	0.366389	0.833697	LPL /// RPL30P9
rs7896356	G	T	2333	-3.92913	-12.4622	4.60395	0.366801	0.833697	AKR1C7P /// RPL26P28
rs1991556	G	A	15109	-0.577576	-1.83209	0.676938	0.366863	0.833697	MAPT
rs10019234	G	A	15103	0.595785	-0.701763	1.89333	0.368151	0.833697	LINC02172 /// LINC00616
rs6512653	G	A	15108	-1.78915	-5.68863	2.11032	0.36851	0.833697	PTPN1
rs1711161	T	G	15067	0.515211	-0.610005	1.64043	0.369493	0.833697	STAG1
rs10028410	C	T	14948	0.474542	-0.562829	1.51191	0.369943	0.833697	GATB
rs11206517	T	G	15109	1.11599	-1.3301	3.56208	0.371213	0.833697	PCSK9
rs17057892	T	C	14912	-0.851392	-2.71942	1.01663	0.371699	0.833697	LINC00434 /// TARDBPP2
rs2745826	A	T	15105	-0.45685	-1.4743	0.560601	0.378831	0.845552	BANF2 /// RNU6-192P
rs3794695	C	T	15093	0.571154	-0.711061	1.85337	0.382634	0.845552	HPR /// TXNL4B
rs2042126	T	G	15104	0.445438	-0.559512	1.45039	0.384988	0.845552	NAALADL2
rs540431	A	G	15109	-0.450338	-1.46685	0.566176	0.385226	0.845552	DAB1
rs486394	A	C	15083	0.494414	-0.621908	1.61074	0.385362	0.845552	LINC02702
rs7826306	C	G	15104	-0.477175	-1.55782	0.603468	0.38679	0.845552	LPL /// RPL30P9
rs1115784	A	G	15110	0.486938	-0.616782	1.59066	0.387206	0.845552	NAT2
rs4569100	G	A	15102	0.45481	-0.578228	1.48785	0.388191	0.845552	SCARB1
rs72629499	G	A	11349	0.532559	-0.681013	1.74613	0.389733	0.845552	LINC00333 /// LINC00375
rs11770148	A	G	8947	0.67574	-0.864464	2.21594	0.389843	0.845552	MAD1L1
rs62061734	T	C	15085	-0.54793	-1.80065	0.704792	0.391295	0.845552	MAPT
rs7583126	A	G	15108	0.580207	-0.748936	1.90935	0.392231	0.845552	LINC02850 /// APOB
rs73959582	T	C	14855	-0.746009	-2.46125	0.969235	0.393967	0.845552	LIPG /// SMUG1P1
rs7965852	C	A	15059	-0.43767	-1.4466	0.571261	0.3952	0.845552	LINC02468 /// PDE3A-AS1
rs10268294	A	C	15108	-0.50842	-1.68405	0.667206	0.39665	0.845552	MAD1L1
rs7915425	C	T	14779	0.587645	-0.77165	1.94694	0.396815	0.845552	RPS26P39 /// LINC02641
rs494697	A	T	15053	1.0236	-1.3459	3.39311	0.39717	0.845552	NGF-AS1 /// ELOCP20
rs2954026	G	T	15111	-0.483555	-1.60568	0.638572	0.398333	0.845552	TRIB1AL
rs9846736	G	A	15104	-0.497795	-1.6541	0.658514	0.398797	0.845552	STT3B
rs3898938	C	T	15088	0.42871	-0.567672	1.42509	0.399057	0.845552	INTS10 /// LPL
rs7924896	A	T	15060	0.439022	-0.582332	1.46038	0.399521	0.845552	METTL15
rs7187275	C	A	14502	0.958879	-1.29244	3.2102	0.403838	0.845552	NLRC5
rs11193805	T	C	15105	0.481179	-0.649683	1.61204	0.404304	0.845552	LINC01435
rs35800	C	G	15109	-0.457117	-1.53218	0.617943	0.404631	0.845552	MACIR
rs10789347	T	C	15080	-0.897791	-3.01148	1.2159	0.405129	0.845552	LINC02797 /// KRT8P21
rs7228159	T	A	15105	-0.443338	-1.48893	0.60225	0.405951	0.845552	TCF4
rs10491242	A	G	15110	0.678478	-0.92884	2.2858	0.408047	0.845552	ATP6AP1L /// RPL5P16
rs3996329	G	A	15109	-0.564018	-1.90162	0.773585	0.408552	0.845552	MAD1L1
rs8024058	A	T	15107	-0.467136	-1.58036	0.646087	0.410821	0.845552	AEN
rs10409958	A	G	15110	1.2431	-1.73096	4.21717	0.412657	0.845552	PNMA8C /// PNMA8A
rs2802867	A	G	15106	0.521533	-0.727304	1.77037	0.413066	0.845552	MIR4422HG
rs1318175	C	T	15110	0.571621	-0.80056	1.9438	0.414226	0.845552	ALDH1A2
rs11718454	C	T	15110	1.27387	-1.80959	4.35734	0.4181	0.845552	RPL21P17 /// RN7SKP144
rs56028521	G	A	15111	-0.811283	-2.7758	1.15323	0.418283	0.845552	LINC02850 /// APOB
rs7778250	A	C	15085	0.457642	-0.651005	1.56629	0.41848	0.845552	DUS4L /// BCAP29 /// BCAP29
rs35866622	C	T	15108	-0.430367	-1.4744	0.613671	0.419134	0.845552	MAMSTR
rs1839069	G	A	11273	-0.869829	-2.98933	1.24967	0.42119	0.845552	FHIT
rs3826692	G	A	6167	1.53384	-2.20416	5.27183	0.421255	0.845552	MYO9B
rs1659684	C	T	15104	0.4664	-0.671047	1.60385	0.42159	0.845552	TCF23 /// SLC5A6
rs1412139	A	G	15109	-0.40861	-1.40956	0.592339	0.423652	0.845552	ADGRL4 /// LINC02792
rs11892043	A	G	15107	-0.467924	-1.61473	0.678879	0.423877	0.845552	NCOA1
rs1447523	T	A	15103	0.40578	-0.590043	1.4016	0.424493	0.845552	ALK /// YPEL5
rs11648341	A	G	15108	0.517131	-0.75349	1.78775	0.425052	0.845552	ACSM2B
rs666947	C	T	15098	-0.654015	-2.26101	0.952975	0.425063	0.845552	LINC01648 /// MATN1
rs7127590	G	T	15017	0.531738	-0.776997	1.84047	0.425839	0.845552	SIK3 /// APOA1-AS
rs12791153	A	T	15108	-0.758823	-2.627	1.10935	0.425971	0.845552	COX6A1P4 /// MTND4LP18
rs12567114	G	A	15108	0.453826	-0.672226	1.57988	0.429579	0.848194	MIR137HG /// NFU1P2
rs11071371	C	T	15111	0.586299	-0.871715	2.04431	0.430613	0.848194	ALDH1A2
rs261291	T	C	6467	-1.94568	-6.79573	2.90438	0.431709	0.848194	ALDH1A2
rs12661667	C	T	15109	-0.466627	-1.63041	0.697157	0.431949	0.848194	USP49
rs17732997	C	G	15078	-0.40228	-1.40905	0.604491	0.433538	0.848194	SAMMSON
rs289718	C	T	1793	-1.82184	-6.38301	2.73933	0.433711	0.848194	CETP
rs686030	A	C	15062	0.597575	-0.902292	2.09744	0.434869	0.848369	TTC39B
rs35246381	T	C	15108	0.464742	-0.70472	1.6342	0.436047	0.848582	NAT2 /// PSD3
rs7687601	A	G	15090	1.87568	-2.85795	6.60932	0.437379	0.849093	TLL1
rs4948275	C	T	11862	0.407172	-0.625134	1.43948	0.439482	0.851094	LINC00845 /// TMEM26
rs35577563	C	G	15105	0.407663	-0.634188	1.44951	0.443136	0.852322	CLPTM1 /// RELB
rs731716	G	A	15058	0.396048	-0.616875	1.40897	0.443476	0.852322	PKNOX2
rs1266469	A	G	14515	0.397648	-0.61999	1.41529	0.443755	0.852322	PTGER2 /// TXNDC16
rs187607506	C	T	14963	-0.458947	-1.63684	0.718944	0.445064	0.852322	BSND /// PCSK9
rs12462756	G	A	15106	-0.476205	-1.69952	0.747105	0.445483	0.852322	PRR12
rs2287922	G	A	15108	-0.399416	-1.4292	0.630372	0.447138	0.852453	RASIP1
rs58542926	C	T	15108	-0.783927	-2.80982	1.24197	0.448202	0.852453	TM6SF2
rs8065231	C	T	15009	0.467929	-0.742854	1.67871	0.448773	0.852453	TMEM94
rs3996325	T	C	14556	-0.427107	-1.55184	0.697623	0.456707	0.863678	MAD1L1
rs1260326	C	T	15093	-0.383716	-1.39971	0.632278	0.459161	0.863678	GCKR
rs2904129	T	C	15105	-0.78334	-2.86107	1.29439	0.459944	0.863678	AGBL2
rs12452225	A	C	15110	-0.694931	-2.54155	1.15169	0.460767	0.863678	CCT6B
rs6672390	G	T	15086	0.546561	-0.906809	1.99993	0.461078	0.863678	S100A7 /// RN7SL44P
rs4737397	C	T	15101	-0.450882	-1.65079	0.749024	0.461436	0.863678	XKR4 /// TMEM68
rs10267417	C	T	15107	0.581076	-0.974833	2.13698	0.464183	0.863678	TMEM196 /// RPL21P75
rs2169387	G	A	15060	0.615234	-1.03733	2.2678	0.465589	0.863678	PPP1R3B-DT
rs283810	T	G	15071	-0.67204	-2.47732	1.13324	0.465621	0.863678	NECTIN2
rs2691586	T	C	15109	0.38369	-0.648772	1.41615	0.466384	0.863678	SNX13
rs6575005	T	C	15108	0.418834	-0.715432	1.5531	0.469233	0.863678	NOVA1
rs6415084	C	T	15102	0.376968	-0.644349	1.39828	0.46942	0.863678	LPA
rs4394754	C	T	15110	-0.422106	-1.56583	0.721619	0.469465	0.863678	LINC01165 /// INPP5A
rs6948912	T	C	13286	-0.395802	-1.46933	0.677725	0.46991	0.863678	MAD1L1
rs5757675	T	G	15107	0.413826	-0.719957	1.54761	0.474375	0.864951	TAB1 /// MGAT3
rs2022003	A	T	15109	0.401005	-0.698712	1.50072	0.474802	0.864951	SPTA1
rs4495740	T	G	14782	0.386539	-0.680583	1.45366	0.477736	0.864951	DOCK7
rs61941676	C	A	15109	-0.591532	-2.22637	1.04331	0.478219	0.864951	SCARB1
rs115578460	C	T	15105	1.05007	-1.85261	3.95275	0.478304	0.864951	LINC01776 /// SNX7
rs75458655	C	T	15109	-1.18033	-4.44652	2.08587	0.478768	0.864951	MPZL3
rs116917011	A	T	15108	0.857431	-1.51805	3.23291	0.479287	0.864951	OTX2P1 /// PCSK5
rs144625846	A	G	15098	0.556705	-0.993748	2.10716	0.481592	0.864951	GBF1
rs73004967	A	G	15108	-0.79034	-2.99188	1.4112	0.481673	0.864951	PBX4
rs7794273	A	G	15087	0.378947	-0.678918	1.43681	0.482619	0.864951	HDAC9
rs10102352	G	A	15093	-0.36978	-1.40276	0.663196	0.482917	0.864951	PPP1R3B-DT
rs7462612	C	A	15109	0.425155	-0.766579	1.61689	0.484412	0.864951	MAPK6P1 /// ATP6V1H
rs4804562	G	A	14071	-0.380194	-1.44698	0.686597	0.484857	0.864951	SMARCA4
rs79903896	A	C	15111	1.26352	-2.28992	4.81697	0.485854	0.864951	SCFD1 /// RPL12P5
rs1466848	T	C	15107	-0.678348	-2.60746	1.25077	0.4907	0.867862	BOC
rs78632751	G	A	15110	-0.689661	-2.66322	1.2839	0.493401	0.867862	SRRM1P2 /// LINC00971
rs61905084	T	C	15106	-0.447862	-1.72989	0.834168	0.493539	0.867862	LINC02702 /// BUD13
rs73557392	C	T	15106	0.804543	-1.50114	3.11023	0.494034	0.867862	RPL6P22 /// RPL10AP3
rs6586891	A	C	15051	-0.370175	-1.43209	0.691745	0.494465	0.867862	LPL /// RPL30P9
rs769449	G	A	15105	0.568264	-1.06395	2.20048	0.495003	0.867862	APOE
rs7218593	C	T	14982	-0.586746	-2.27408	1.10059	0.495524	0.867862	TMEM132E /// CCT6B
rs6439701	T	C	15109	0.357267	-0.671836	1.38637	0.496233	0.867862	IL20RB /// RNA5SP142
rs3859113	T	C	15100	0.667987	-1.28349	2.61947	0.50229	0.875542	MT1F /// MT1G
rs11567976	T	C	15109	-0.344444	-1.35374	0.664848	0.50357	0.875542	CDC25C
rs12130871	A	G	15110	-0.359582	-1.41993	0.70077	0.506271	0.875542	ARHGAP30
rs60595248	G	A	15095	-0.413945	-1.63935	0.811466	0.507922	0.875542	MAD1L1
rs2221285	C	T	15107	-0.390039	-1.54624	0.766167	0.508496	0.875542	ESRRG /// GPATCH2
rs1185359	T	C	15107	0.473412	-0.93468	1.8815	0.509924	0.875542	LINC02114 /// LINC01020
rs13282541	C	T	15106	0.400206	-0.792773	1.59319	0.510857	0.875542	ANK1
rs7254248	A	G	15109	0.338583	-0.671572	1.34874	0.51122	0.875542	SIPA1L3
rs584007	G	A	15104	-0.345948	-1.37922	0.687324	0.511687	0.875542	APOE /// APOC1
rs11648003	A	G	15106	0.410976	-0.825995	1.64795	0.514926	0.875542	DHODH
rs1776776	T	C	15109	-0.470556	-1.88751	0.946394	0.51512	0.875542	ZMYND19 /// ARRDC1
rs57561709	A	G	12380	1.25052	-2.51685	5.0179	0.515317	0.875542	LINC01968 /// XXYLT1
rs7660883	C	G	15108	-0.342145	-1.37322	0.68893	0.515446	0.875542	AFF1
rs55776147	G	A	15107	0.343208	-0.692591	1.37901	0.516063	0.875542	TIMD4 /// HAVCR1
rs11762784	G	A	15109	-0.335415	-1.35144	0.680609	0.51761	0.876089	KLF14 /// LINC-PINT
rs12140153	G	T	15111	0.597602	-1.22465	2.41985	0.520377	0.876089	PATJ
rs28601761	C	G	15109	0.343109	-0.70441	1.39063	0.52089	0.876089	TRIB1AL
rs118039278	G	A	15107	0.698502	-1.43562	2.83262	0.521197	0.876089	LPA
rs3289	T	C	15109	-1.02744	-4.17263	2.11775	0.522002	0.876089	LPL
rs2235229	T	C	15111	-0.33999	-1.38547	0.705494	0.523879	0.876089	GTPBP1
rs9367621	T	A	6875	-0.484522	-1.97527	1.00623	0.524109	0.876089	HCRTR2
rs11881756	T	C	15081	-0.51345	-2.10582	1.07892	0.527401	0.876846	CEACAM16-AS1
rs62434669	G	A	12577	-0.633776	-2.61018	1.34263	0.529674	0.876846	MAD1L1
rs7951019	T	G	15104	0.980679	-2.08796	4.04932	0.531074	0.876846	KMT2A
rs1623427	G	C	15110	-0.334485	-1.38616	0.717185	0.533042	0.876846	TCF4
rs2186122	T	A	15110	0.318281	-0.685617	1.32218	0.534339	0.876846	PDE4B
rs12199516	G	A	15100	-0.349901	-1.45406	0.754259	0.534534	0.876846	RNU4-12P /// RPL7P27
rs102274	T	C	13957	0.34728	-0.759516	1.45408	0.538568	0.876846	TMEM258
rs6800190	G	C	14974	-0.326573	-1.3676	0.714451	0.538655	0.876846	RN7SL553P /// MTARC2P1
rs184371102	G	T	15096	-1.1892	-4.98452	2.60612	0.539135	0.876846	LPL /// RPL30P9
rs11144594	C	G	15095	-0.496564	-2.08156	1.08843	0.539189	0.876846	RNU6-1228P /// OTX2P1
rs1830079	C	T	15106	-0.691705	-2.90447	1.52106	0.540088	0.876846	ZNF273
rs13234407	G	A	15110	-0.314254	-1.32147	0.692958	0.540858	0.876846	KLF14 /// LINC-PINT
rs187579	A	C	15084	-0.34311	-1.44747	0.761252	0.542568	0.876846	MACIR
rs4402351	A	G	14987	-0.414635	-1.75609	0.926825	0.544641	0.876846	ASCL4 /// WSCD2
rs56393506	C	T	15107	-0.421052	-1.78351	0.941411	0.544713	0.876846	LPA /// PLG
rs13274191	A	G	15107	0.335376	-0.7506	1.42135	0.54499	0.876846	NAT2 /// PSD3
rs330088	C	T	15059	-0.312648	-1.32878	0.703484	0.546476	0.876846	PPP1R3B-DT
rs17737465	A	G	15111	-0.337208	-1.43389	0.759479	0.546743	0.876846	CPQ
rs11668327	G	C	15109	-0.420486	-1.78961	0.94864	0.547212	0.876846	TOMM40
rs17005118	G	A	15111	-0.343578	-1.46504	0.777883	0.548195	0.876846	RNU5A-2P /// RASGEF1B
rs112875651	G	A	14894	0.328137	-0.744174	1.40045	0.548662	0.876846	TRIB1AL
rs138483078	G	A	15110	0.457419	-1.0381	1.95294	0.548857	0.876846	BSND /// PCSK9
rs6717858	T	C	15054	0.310126	-0.715125	1.33538	0.553271	0.877555	COBLL1
rs1304136	T	C	14944	0.305844	-0.705501	1.31719	0.553369	0.877555	LINC02112 /// ATPSCKMT
rs2863244	A	G	14378	-0.302478	-1.30332	0.69836	0.553617	0.877555	PAX8-AS1 /// PAX8
rs79807730	C	T	15098	-0.564573	-2.43313	1.30398	0.553722	0.877555	SRRM1P2 /// LINC00971
rs11774568	C	A	15081	0.328906	-0.766415	1.42423	0.556168	0.878257	DEFB136 /// DEFB135
rs289727	T	C	15110	0.317694	-0.743144	1.37853	0.557231	0.878257	NLRC5
rs1187415	C	G	15051	0.312893	-0.739239	1.36502	0.559979	0.878257	RFLNA /// ZNF664
rs62442903	G	A	15109	-0.368168	-1.6102	0.873865	0.561254	0.878257	MAD1L1
rs2647286	G	A	15106	0.372437	-0.886472	1.63135	0.562024	0.878257	MIR4422HG
rs3751046	A	G	15067	0.394456	-0.943241	1.73215	0.563299	0.878257	JHY
rs2117512	C	G	15094	-0.300972	-1.32791	0.725966	0.565684	0.878257	TMED4 /// OGDH
rs6905288	A	G	15111	-0.296505	-1.31047	0.717455	0.566551	0.878257	VEGFA /// LINC02537
rs737338	C	T	15111	0.615206	-1.48913	2.71954	0.566646	0.878257	DOCK6
rs17817288	A	G	15110	-0.289723	-1.28147	0.702024	0.566934	0.878257	FTO
rs1633063	C	T	15107	0.345674	-0.838843	1.53019	0.567342	0.878257	IFITM4P /// HLA-V
rs684818	T	C	15111	-0.299061	-1.3241	0.72598	0.567438	0.878257	LINC00184 /// LINC01132
rs72740818	G	C	15087	-0.309351	-1.37295	0.754247	0.568636	0.878398	ALDH1A2
rs289752	A	G	15018	0.290564	-0.714635	1.29576	0.571021	0.880069	NLRC5
rs9464149	T	G	15102	0.292375	-0.721495	1.30625	0.571934	0.880069	FAM83B
rs7562782	A	G	15106	-0.33692	-1.51334	0.839501	0.574578	0.881778	ERBB4
rs17800197	A	G	15108	-0.428796	-1.92872	1.07112	0.575265	0.881778	SAMMSON /// COX6CP6
rs6461337	C	T	15090	-0.288379	-1.30053	0.723768	0.576552	0.882046	LINC02889 /// SNX13
rs11739656	C	T	11771	-0.61367	-2.78026	1.55292	0.578796	0.882677	MIR4634 /// LINC01951
rs4960162	T	C	15109	0.280735	-0.712318	1.27379	0.579525	0.882677	NRN1 /// F13A1
rs11887534	G	C	15105	0.584351	-1.50263	2.67133	0.583152	0.882677	ABCG8
rs2070669	G	C	15111	0.306376	-0.788155	1.40091	0.583263	0.882677	APOC3
rs6601299	C	T	15105	0.45883	-1.18071	2.09837	0.583348	0.882677	PPP1R3B-DT
rs1668331	G	T	15102	-0.29321	-1.34173	0.755315	0.583634	0.882677	FOXP2
rs11207992	T	G	15110	0.29305	-0.763345	1.34944	0.586645	0.884764	DOCK7
rs1263056	G	A	14601	-0.284361	-1.31269	0.743964	0.587828	0.884764	LINC02702 /// BUD13
rs12256551	C	A	10641	-0.402538	-1.86029	1.05521	0.588357	0.884764	MIR1915HG /// SKIDA1
rs9531006	A	G	15100	0.305476	-0.816167	1.42712	0.593487	0.889681	LINC00382 /// LINC01080
rs34006994	C	T	15109	0.273345	-0.734899	1.28159	0.595165	0.889681	MACO1
rs10902444	C	T	15110	0.772034	-2.08008	3.62415	0.595739	0.889681	SFSWAP
rs12593988	G	A	15062	0.339608	-0.916265	1.59548	0.596108	0.889681	ARNT2
rs1436345	G	A	15109	-0.285483	-1.34455	0.773588	0.597272	0.889744	EZRP1 /// ALCAM
rs116497297	G	A	15111	1.13032	-3.10089	5.36153	0.60057	0.890126	SPSB4
rs13329140	G	A	15107	0.313496	-0.860094	1.48709	0.600587	0.890126	SEMA6D
rs1057703	T	G	14898	0.361012	-0.99457	1.71659	0.601693	0.890126	JHY
rs7217264	G	A	15094	0.406097	-1.12012	1.93231	0.602012	0.890126	CALM2P1 /// CASC17
rs10744213	G	A	2825	1.76495	-4.97222	8.50213	0.607632	0.892931	TMEM132B
rs73720625	C	T	15076	-0.643331	-3.09946	1.8128	0.607692	0.892931	OFCC1
rs10773112	T	C	15105	0.288883	-0.815136	1.3929	0.608054	0.892931	SCARB1
rs35662245	T	A	15098	0.276407	-0.789169	1.34198	0.611167	0.892931	LINC01911
rs342467	C	T	15109	-0.266649	-1.29505	0.761751	0.61132	0.892931	AFF1
rs9451146	C	T	15108	-0.308606	-1.49883	0.881618	0.611322	0.892931	PNRC1 /// RN7SL336P
rs35160687	C	T	15099	-0.259909	-1.26361	0.743796	0.611781	0.892931	REEP1
rs4783961	G	A	15110	-0.254682	-1.25338	0.744018	0.617204	0.899042	HERPUD1 /// CETP
rs4469070	A	G	15109	-0.279174	-1.38163	0.82328	0.619669	0.899042	LINC00504
rs117204535	C	G	15110	0.565821	-1.67761	2.80925	0.621075	0.899042	LINC02620
rs117535166	C	G	15107	-0.61659	-3.06433	1.83115	0.621506	0.899042	LINC01910 /// LARP7P3
rs4587207	A	G	15109	0.326187	-0.972414	1.62479	0.6225	0.899042	LINC00243
rs2278331	T	G	15031	0.269958	-0.806992	1.34691	0.623213	0.899042	RN7SL401P /// FBXO15
rs2231265	G	A	15077	-0.297427	-1.48859	0.893735	0.624563	0.899042	PNRC1-DT
rs11152363	G	A	15107	-0.314605	-1.57625	0.947039	0.625026	0.899042	TCF4
rs6859	G	A	15102	0.24876	-0.772195	1.26972	0.632968	0.90274	NECTIN2
rs2965169	A	C	15084	0.248189	-0.770661	1.26704	0.633047	0.90274	BCL3
rs676210	G	A	15107	-0.294673	-1.5155	0.926153	0.636156	0.90274	APOB
rs1182841	G	A	15108	0.275732	-0.867268	1.41873	0.636347	0.90274	TUBBP11 /// RAP1BP2
rs149473221	A	T	15105	1.15404	-3.64893	5.95701	0.63769	0.90274	FBXW8
rs412464	C	T	15106	0.24222	-0.766502	1.25094	0.637899	0.90274	VAT1L /// CLEC3A
rs4875540	A	G	15106	0.408786	-1.29876	2.11633	0.638915	0.90274	RN7SL318P /// RPL23AP54
rs148426027	C	G	15089	1.03993	-3.30874	5.38859	0.639285	0.90274	EFCAB6
rs71519017	T	C	15107	-0.669892	-3.47877	2.13898	0.640189	0.90274	FABP5 /// PMP2
rs1243197	C	T	14521	0.243572	-0.778466	1.26561	0.640429	0.90274	MLLT10
rs1167514	A	G	14275	-0.264471	-1.38029	0.851346	0.642253	0.90274	NLRC5
rs2279739	C	G	15109	-0.707191	-3.69541	2.28103	0.642759	0.90274	SH3BP5
rs7806045	T	C	15091	-0.275152	-1.44195	0.891646	0.643941	0.90274	CHCHD3
rs12583965	A	G	15085	-0.437909	-2.29676	1.42094	0.644275	0.90274	OBI1-AS1
rs7012814	G	A	15106	-0.237197	-1.24601	0.771618	0.644917	0.90274	PPP1R3B-DT
rs1011685	C	T	14695	-0.418983	-2.20566	1.36769	0.645789	0.90274	LPL /// RPL30P9
rs10947987	C	T	15096	0.232212	-0.767946	1.23237	0.649069	0.905731	PRICKLE4
rs11689042	G	C	15109	-0.269894	-1.44021	0.900427	0.651271	0.906753	ADCY3
rs62144584	T	C	14259	-0.282755	-1.51292	0.947409	0.65235	0.906753	NCOA1 /// PTRHD1
rs2192528	G	A	15102	0.23095	-0.777566	1.23947	0.653553	0.906753	LCORL /// LINC02438
rs103294	C	T	15076	0.288752	-0.981396	1.5589	0.655906	0.906753	MIR4752 /// LILRA5
rs41279732	T	G	15103	0.480333	-1.63497	2.59563	0.656277	0.906753	ATXN7L2
rs78308718	T	C	15103	0.275817	-0.944148	1.49578	0.657679	0.906753	ADCY2
rs997109	C	T	15103	-0.228992	-1.24532	0.787334	0.658774	0.906753	MAP2
rs1873027	A	G	14750	0.237258	-0.816295	1.29081	0.658938	0.906753	CRBN /// SUMF1
rs429358	T	C	15101	0.322943	-1.11959	1.76547	0.660819	0.907769	APOE
rs613872	T	G	15099	0.311001	-1.09142	1.71342	0.663822	0.908773	TCF4
rs405509	G	T	15107	0.224279	-0.791312	1.23987	0.665138	0.908773	TOMM40 /// APOE
rs289719	T	C	1791	-0.862849	-4.77351	3.04782	0.665417	0.908773	CETP
rs374153	T	C	15110	0.302861	-1.0729	1.67862	0.666128	0.908773	SLC8A1 /// SLC8A1-AS1
rs2913980	G	A	11491	0.306351	-1.09128	1.70398	0.66748	0.909055	RAB11B-AS1
rs57234495	G	A	15107	-0.273248	-1.53162	0.985124	0.670404	0.910108	MAD1L1
rs12448528	G	A	15110	0.266286	-0.960588	1.49316	0.670545	0.910108	HERPUD1 /// CETP
rs72629492	C	T	15110	0.24242	-0.881285	1.36612	0.672421	0.910723	LINC00333 /// LINC00375
rs34731055	C	T	11463	-0.452733	-2.55727	1.6518	0.673293	0.910723	MAD1L1
rs2544681	A	G	15095	-0.325039	-1.84679	1.19672	0.675481	0.911734	MIR4280HG
rs4538155	T	C	15107	0.221513	-0.818467	1.26149	0.676337	0.911734	LINC01876
rs13141053	G	A	15108	0.215381	-0.800386	1.23115	0.677712	0.911854	KLHL8 /// MIR5705
rs7607980	T	C	15101	0.313038	-1.17043	1.79651	0.679176	0.911854	COBLL1
rs10488193	A	G	15105	0.369495	-1.3862	2.12519	0.679985	0.911854	TMEM106B
rs73044290	G	A	15108	-0.592593	-3.41803	2.23285	0.681019	0.911854	CTNND2
rs73245968	A	G	15086	-0.261966	-1.52449	1.00055	0.684242	0.913265	LINC02326 /// RNU11-5P
rs4485443	G	T	15107	0.275395	-1.05302	1.60381	0.684506	0.913265	CELF4
rs668948	A	G	15110	-0.26478	-1.54636	1.0168	0.685524	0.913265	APOB /// TDRD15
rs55658675	C	T	15106	-0.220335	-1.30445	0.863781	0.690378	0.918191	MAX
rs1976704	C	T	3157	0.703191	-2.77155	4.17793	0.691631	0.918319	PGS1
rs62442912	C	T	14249	-0.246282	-1.46843	0.975862	0.692869	0.918428	MAD1L1
rs6852351	T	C	15063	-0.209088	-1.25859	0.840415	0.696185	0.920145	IGBP1P5 /// RN7SL101P
rs4288849	T	C	15024	-0.337709	-2.03465	1.35923	0.696497	0.920145	GRIN2B /// MRPS18CP4
rs11065384	C	T	15008	0.215586	-0.874446	1.30562	0.698282	0.920145	HNF1A
rs12135996	G	A	15065	-0.212048	-1.28754	0.86344	0.699174	0.920145	ARHGAP30
rs204474	T	C	15105	0.205976	-0.841588	1.25354	0.699959	0.920145	CLPTM1
rs2840173	G	A	15110	0.225752	-0.927775	1.37928	0.701292	0.920373	PIRT
rs9345234	C	A	15105	0.195892	-0.817611	1.2094	0.704817	0.922861	U3 /// LINC02531
rs57537843	G	A	14675	-0.204141	-1.26642	0.858134	0.706432	0.922861	RN7SL117P /// RNA5SP87
rs2072727	C	T	15096	0.195473	-0.822582	1.21353	0.706675	0.922861	PABPC1L
rs17601612	G	C	15106	-0.201133	-1.26625	0.863986	0.711299	0.925119	DRD2
rs4804556	T	C	15014	-0.197287	-1.24788	0.853308	0.712833	0.925119	SMARCA4
rs4719416	G	A	15104	-0.219591	-1.39268	0.953496	0.713703	0.925119	MAD1L1
rs17111697	G	T	15089	-0.424116	-2.69942	1.85118	0.71486	0.925119	USP24
rs4360309	T	C	15106	-0.194242	-1.24531	0.856826	0.717196	0.925119	TRIB1AL
rs79108221	C	T	14999	-0.307931	-1.97516	1.35929	0.717353	0.925119	LPL /// RPL30P9
rs10106652	G	A	15111	-0.207943	-1.33574	0.919851	0.717816	0.925119	LPL /// RPL30P9
rs10761674	T	C	15109	0.181838	-0.812907	1.17658	0.720135	0.925119	EGR2 /// RNU6-543P
rs3810143	C	T	13171	0.210508	-0.943493	1.36451	0.720696	0.925119	BCAM /// NECTIN2
rs4733156	C	A	6390	0.456079	-2.04668	2.95884	0.720968	0.925119	RANP9 /// RNU6-528P
rs1892312	A	G	15100	0.380699	-1.71886	2.48026	0.7223	0.925119	CDH4
rs79972364	G	C	15047	-0.492305	-3.20824	2.22363	0.722385	0.925119	NALCN
rs2635383	T	G	15110	0.180028	-0.822737	1.18279	0.724932	0.926886	CGNL1 /// MYZAP
rs17337790	T	A	15110	-0.204371	-1.3481	0.93936	0.726172	0.926978	CHCHD3
rs7559082	A	G	14980	-0.217048	-1.46257	1.02847	0.73269	0.93348	NCOA1
rs1168696	C	T	14997	0.205943	-0.982111	1.394	0.734046	0.93348	CACNA2D3
rs55994220	C	G	15110	-0.323783	-2.19983	1.55227	0.735164	0.93348	MT1G /// MT1H
rs73921512	G	A	15111	-0.425296	-2.9195	2.06891	0.738228	0.93348	GTF3C2
rs15285	C	T	11287	-0.217651	-1.5011	1.06579	0.739604	0.93348	LPL
rs10983391	A	C	15108	0.174707	-0.858388	1.2078	0.740305	0.93348	ASTN2
rs1939455	G	T	11978	-0.607944	-4.2237	3.00781	0.741745	0.93348	TRPC6
rs4296102	T	C	11386	-0.225862	-1.56965	1.11793	0.741834	0.93348	MIR3685 /// RNU6-735P
rs395908	G	A	15105	-0.229909	-1.59785	1.13803	0.741847	0.93348	NECTIN2
rs2274538	G	A	15109	-0.370021	-2.64136	1.90131	0.749503	0.940944	USP24
rs369756	G	T	15108	-0.196578	-1.41028	1.01712	0.750903	0.940944	RANBP6 /// GTF3AP1
rs12976739	G	A	15089	0.164939	-0.855236	1.18511	0.751333	0.940944	RAB11B
rs4296389	C	T	15107	0.181019	-0.956925	1.31896	0.755207	0.944306	LINC02850 /// APOB
rs113322698	G	A	15033	-0.169205	-1.24683	0.90842	0.758275	0.944952	KDM3B
rs2714658	G	C	15110	-0.166735	-1.23625	0.90278	0.759945	0.944952	GNAI1
rs12598569	T	C	15064	-0.164563	-1.22062	0.891491	0.760048	0.944952	SNX29
rs4603816	T	C	14638	-0.185904	-1.38115	1.00934	0.760484	0.944952	ABCG8
rs10992865	A	G	15109	0.162012	-0.89036	1.21438	0.762854	0.946415	PHF2 /// MIR4291
rs143750764	C	T	15108	0.417856	-2.35759	3.1933	0.767931	0.949511	NPNT /// TBCK
rs3846663	C	T	15110	-0.151833	-1.16589	0.862227	0.76917	0.949511	HMGCR /// CERT1
rs60403635	T	C	14845	-0.392787	-3.02353	2.23796	0.769801	0.949511	APOB /// TDRD15
rs6979198	T	G	15110	-0.1853	-1.4431	1.0725	0.772778	0.949511	COG5
rs27190	G	C	15109	-0.149352	-1.17246	0.873759	0.774793	0.949511	NLRC5 /// CPNE2-DT
rs2801439	T	G	15108	-0.150794	-1.18431	0.882725	0.774904	0.949511	KCNK1 /// SLC35F3
rs13413639	C	A	15101	-0.157262	-1.23773	0.923208	0.775436	0.949511	R3HDM1
rs10166647	T	C	15107	0.148578	-0.879392	1.17655	0.776959	0.949511	TDRD15 /// NUTF2P8
rs10761673	G	T	13347	-0.149597	-1.18915	0.889956	0.777906	0.949511	EGR2 /// RNU6-543P
rs2165557	A	T	15110	-0.180934	-1.44049	1.07862	0.778291	0.949511	LPL /// RPL30P9
rs8029928	C	T	15074	0.1623	-0.968649	1.29325	0.778503	0.949511	SEMA6D
rs3823624	T	C	15107	-0.177756	-1.4238	1.06828	0.779782	0.949612	MAD1L1
rs2519093	C	T	14616	-0.183389	-1.47694	1.11016	0.781114	0.949777	ABO
rs13418402	A	C	15107	0.185836	-1.14727	1.51894	0.784684	0.952659	LINC01122
rs2454703	C	T	15103	0.138763	-0.873662	1.15119	0.788213	0.954294	HCAR3 /// HCAR1
rs2821357	T	G	12860	-0.227058	-1.90269	1.44857	0.790557	0.954294	RNU6-716P
rs7732794	T	A	12858	-0.161773	-1.35621	1.03266	0.790658	0.954294	LINC02109 /// LINC02064
rs8041815	A	C	15110	0.139895	-0.893914	1.1737	0.790838	0.954294	ADAMTS17
rs157582	C	T	15108	0.15546	-1.01283	1.32375	0.794244	0.955412	TOMM40
rs17098961	C	A	15109	0.518163	-3.449	4.48532	0.797953	0.955412	MMP20-AS1 /// MMP20
rs74974644	G	A	15110	0.261212	-1.75201	2.27444	0.799263	0.955412	MRPL33
rs12606068	T	G	15105	0.177802	-1.19514	1.55074	0.799631	0.955412	DSEL-AS1
rs11640439	G	A	15111	-0.216829	-1.89964	1.46598	0.800624	0.955412	PLLP
rs78484886	A	G	15107	-0.275231	-2.42273	1.87227	0.801663	0.955412	PPM1G /// NRBP1
rs1606045	C	T	15011	0.197237	-1.36815	1.76262	0.804945	0.955412	TRIB2 /// LINC00276
rs1392817	G	A	14234	0.126772	-0.880358	1.1339	0.805133	0.955412	PDE4B
rs2112886	T	C	15107	0.136457	-0.956835	1.22975	0.806744	0.955412	PAM
rs4803748	C	T	14896	0.128203	-0.899534	1.15594	0.806851	0.955412	CEACAM16-AS1 /// BCL3
rs2215161	G	T	14941	-0.127416	-1.14903	0.8942	0.806885	0.955412	TMEM229A /// SSU72L6
rs56372231	C	T	14795	0.134097	-0.943705	1.2119	0.807345	0.955412	PAM
rs258	G	C	15056	-0.126689	-1.15164	0.898261	0.808577	0.955412	LPL
rs4970835	G	A	15022	0.153018	-1.08639	1.39243	0.808797	0.955412	CELSR2 /// PSRC1
rs12518468	T	C	15102	0.132134	-0.950741	1.21501	0.810983	0.955412	Metazoa_SRP /// LINC02123
rs11763750	G	A	15108	-0.151595	-1.39419	1.091	0.811017	0.955412	MAD1L1
rs66466742	C	T	15095	0.252745	-1.85245	2.35794	0.813969	0.955546	DOCK6
rs10173260	C	T	15109	-0.121546	-1.13863	0.89554	0.814811	0.955546	MAP2
rs1857237	C	T	15107	-0.178275	-1.67119	1.31464	0.814949	0.955546	SLC30A10
rs1138429	A	T	15017	0.190505	-1.41362	1.79463	0.815945	0.955546	SLC12A3
rs75265117	C	G	15109	0.172837	-1.31605	1.66172	0.820018	0.957336	COBLL1
rs7463291	T	C	446	-0.807309	-7.86216	6.24754	0.822535	0.957336	ZDHHC2
rs17388803	A	C	15109	-0.181015	-1.76892	1.40689	0.823203	0.957336	SEMA6D
rs60882754	A	T	15044	0.232386	-1.82633	2.2911	0.824906	0.957336	PCMTD1-DT /// ST18
rs6982502	T	C	15111	-0.114111	-1.12952	0.901303	0.825671	0.957336	TRIB1AL
rs17635531	G	A	15104	-0.234791	-2.34996	1.88038	0.82777	0.957336	PBX2P1 /// SLC9A9
rs2080208	G	A	102	-1.84071	-18.4239	14.7425	0.827778	0.957336	CLECL1P /// CLECL1P
rs4387433	A	G	15104	0.112859	-0.905031	1.13075	0.827965	0.957336	PPFIA2
rs7903921	C	A	15110	0.115113	-0.925315	1.15554	0.828325	0.957336	LINC02646
rs6984305	T	A	15110	-0.165977	-1.7337	1.40174	0.835616	0.964359	PPP1R3B-DT
rs11190970	G	A	13573	0.138994	-1.19745	1.47544	0.838477	0.966256	BTRC
rs6957513	G	A	15036	-0.119798	-1.28055	1.04095	0.839695	0.966258	HDAC9
rs13391980	G	A	15097	0.151322	-1.33727	1.63991	0.842076	0.967595	GRB14 /// COBLL1
rs12444708	C	T	15109	0.15318	-1.36702	1.67338	0.843442	0.967765	HERPUD1 /// CETP
rs9517132	C	T	15109	0.106021	-0.955932	1.16797	0.844865	0.967998	RPL7AP61 /// IPO5
rs825458	G	A	14873	-0.0984123	-1.11231	0.915483	0.84912	0.971472	RFLNA
rs12463754	C	G	15096	-0.104811	-1.20566	0.996037	0.851968	0.972184	SCN1A /// SCN1A-AS1
rs265981	G	A	15108	0.100849	-0.960001	1.1617	0.852192	0.972184	DRD1
rs11885663	C	T	15110	-0.108681	-1.26525	1.04788	0.853876	0.972708	SCN1A-AS1 /// SCN1A
rs5117	T	C	15085	0.110183	-1.08815	1.30852	0.856987	0.974853	APOC1
rs113113059	T	C	15097	0.105621	-1.06265	1.27389	0.859355	0.976148	CUL9
rs11883686	A	T	15110	0.0931668	-0.966265	1.1526	0.863155	0.977407	LINC01876
rs6073958	T	C	15090	-0.110129	-1.36367	1.14341	0.863287	0.977407	PLTP /// PCIF1
rs10888177	G	A	15108	-0.0853865	-1.08566	0.914883	0.867127	0.977407	LPL /// RPL30P9
rs4276324	G	A	15109	0.151892	-1.63927	1.94305	0.867995	0.977407	MIR4455 /// LINC02437
rs58953077	C	T	14700	0.0874637	-0.95061	1.12554	0.868835	0.977407	TDRD15 /// NUTF2P8
rs147577476	A	G	15104	0.260333	-2.83623	3.3569	0.86912	0.977407	FOXB1 /// ANXA2
rs2927482	A	G	14849	0.0913856	-1.00429	1.18706	0.870147	0.977407	BCAM /// NECTIN2
rs2569015	A	G	7416	-0.395671	-5.20695	4.41561	0.871949	0.977407	MACIR
rs6466031	G	A	15108	0.084469	-0.945352	1.11429	0.872281	0.977407	KMT2E /// LINC01004
rs7534398	T	A	14880	-0.1052	-1.3941	1.18369	0.872902	0.977407	CAMTA1
rs79512144	G	A	15105	-0.167422	-2.23674	1.9019	0.874004	0.977407	HMGB1P25 /// RPL30P3
rs4128364	T	C	9729	-0.122096	-1.66584	1.42165	0.87681	0.978516	LINC01911
rs11242483	C	T	15110	-0.081191	-1.14351	0.981125	0.880925	0.978516	PAM
rs7689238	T	C	15109	-0.0768305	-1.08491	0.931248	0.881255	0.978516	AFAP1
rs11640954	G	A	15109	0.0949229	-1.15716	1.34701	0.881878	0.978516	SLC12A3
rs836901	C	T	10643	0.411514	-5.04085	5.86388	0.8824	0.978516	ZNF486
rs181559417	G	T	15084	0.364511	-4.46772	5.19674	0.882464	0.978516	DAPL1
rs10755687	C	A	15110	-0.092495	-1.33928	1.15429	0.884393	0.978516	DEF6
rs217396	T	A	14021	-0.0760703	-1.10834	0.956195	0.885157	0.978516	NPC1L1 /// DDX56
rs6857	C	T	15111	-0.10007	-1.48691	1.28677	0.887534	0.978516	NECTIN2
rs59779556	T	G	15107	0.0727277	-0.940088	1.08554	0.888075	0.978516	GNAO1 /// GNAO1-AS1
rs2128614	A	T	15110	0.0741884	-0.963413	1.11179	0.888552	0.978516	RNU6-1069P /// LINC02422
rs9362971	T	C	15108	-0.0731231	-1.10908	0.962837	0.889969	0.978719	U3 /// LINC02531
rs114821903	T	A	15045	0.110858	-1.47835	1.70006	0.891252	0.978774	SMARCA4
rs4810479	T	C	15109	-0.0777685	-1.20694	1.05141	0.892623	0.978926	PLTP /// PCIF1
rs9903973	C	T	8647	-0.0906026	-1.43815	1.25694	0.895159	0.980354	LINC01982
rs13702	T	C	15104	0.0717407	-1.00973	1.15321	0.896553	0.980528	LPL
rs10821168	C	T	15110	-0.0639149	-1.0945	0.966668	0.903253	0.985085	PHF2
rs75639044	A	C	15110	-0.077636	-1.33667	1.18139	0.903803	0.985085	COG5
rs2626025	T	G	15110	0.0658217	-1.02426	1.15591	0.905793	0.985085	HACD2
rs1441770	G	A	10378	-0.0821974	-1.4531	1.28871	0.906451	0.985085	INTS10 /// LPL
rs4300861	C	T	15110	-0.0618944	-1.11186	0.988075	0.908019	0.985085	RN7SL117P /// RNA5SP87
rs61248122	A	T	15109	-0.215678	-3.8802	3.44885	0.908164	0.985085	HSD17B2-AS1
rs8038326	A	G	15106	0.0644655	-1.06715	1.19608	0.911098	0.986919	SEMA6D
rs4075349	C	T	15098	-0.0549563	-1.061	0.951091	0.914737	0.988028	IGFBP7-AS1
rs8077967	C	T	14868	0.0576238	-1.01941	1.13466	0.916485	0.988028	METRNL
rs13253288	C	G	15093	-0.0557285	-1.11501	1.00356	0.917873	0.988028	UBXN2B /// PTPN11P2
rs7298909	T	C	15104	0.0888505	-1.60969	1.78739	0.918339	0.988028	SBNO1
rs2179402	G	A	15100	-0.0597975	-1.2065	1.0869	0.918592	0.988028	LAMB3
rs12740374	G	T	15108	-0.0631185	-1.28854	1.1623	0.919588	0.988028	CELSR2
rs12069385	C	T	15038	-0.133027	-2.87694	2.61088	0.924298	0.990388	ZMYM4
rs1374117	C	T	15108	0.0689801	-1.36392	1.50188	0.924828	0.990388	APOA1-AS
rs72703210	T	C	15104	0.131291	-2.64686	2.90944	0.926202	0.990388	PSRC1
rs915416	G	C	15033	0.0522138	-1.0688	1.17323	0.927262	0.990388	C1orf94 /// MIR552
rs9302635	T	C	15099	0.0606724	-1.25571	1.37705	0.928021	0.990388	DHX38
rs7686205	A	G	14257	-0.046309	-1.0935	1.00088	0.930931	0.990489	KCTD8 /// YIPF7
rs1784848	C	T	15105	0.141019	-3.06789	3.34993	0.931361	0.990489	AIDAP3 /// METTL4
rs9906564	T	C	15102	0.0482565	-1.13448	1.231	0.936263	0.990489	RNA5SP448 /// GPRC5C
rs646776	T	C	15083	-0.0493643	-1.26031	1.16158	0.936318	0.990489	CELSR2 /// PSRC1
rs28615996	T	C	15107	0.11733	-2.79956	3.03422	0.937161	0.990489	LPL
rs970223	A	T	15102	0.0574213	-1.37112	1.48596	0.937206	0.990489	RPL9P13 /// RN7SL283P
rs6889592	G	A	15110	-0.0416133	-1.10104	1.01782	0.938635	0.990489	PAM
rs8050478	G	A	15110	-0.0391773	-1.04175	0.963398	0.938951	0.990489	GNAO1-DT
rs1409925	T	A	14896	-0.0462592	-1.2396	1.14708	0.939437	0.990489	LINGO2
rs4721188	A	G	9458	0.0537066	-1.3932	1.50061	0.942005	0.990489	MAD1L1
rs9938160	T	C	15104	0.0376407	-1.01535	1.09063	0.944144	0.990489	HERPUD1 /// CETP
rs11076146	T	G	15106	0.0357438	-0.978955	1.05044	0.944956	0.990489	GNAO1
rs13263508	T	G	14933	-0.0355097	-1.05506	0.984037	0.945576	0.990489	LPL /// RPL30P9
rs2014830	C	T	15111	-0.0377846	-1.12273	1.04716	0.94558	0.990489	SEMA3F-AS1
rs2919869	G	A	15111	0.0373071	-1.07834	1.15295	0.947743	0.990866	SMYD1
rs11820504	T	C	15103	0.041449	-1.22659	1.30949	0.948917	0.990866	LINC02702 /// BUD13
rs34354917	C	A	15108	-0.0365361	-1.18625	1.11317	0.950336	0.990866	ALG10B /// CPNE8
rs28534677	C	A	15055	-0.0779657	-2.57691	2.42098	0.95124	0.990866	LINC02195 /// C16orf82
rs58847685	T	C	15103	-0.0386639	-1.34667	1.26934	0.9538	0.990866	PLTP /// PCIF1
rs11741688	C	G	15108	0.0286271	-0.969946	1.0272	0.955192	0.990866	ZNF454 /// GRM6
rs655720	T	C	9507	0.0351426	-1.21017	1.28046	0.955892	0.990866	STAG1
rs62140562	G	C	15108	0.0316263	-1.0899	1.15315	0.955924	0.990866	CENPO
rs73622607	C	T	15103	-0.0936926	-3.61792	3.43054	0.958444	0.992183	DNTTIP1
rs28562532	C	T	15109	-0.0350893	-1.43094	1.36076	0.960704	0.993017	APOB /// TDRD15
rs8106503	T	C	14990	0.0357392	-1.5066	1.57808	0.963775	0.993017	SMARCA4 /// LDLR
rs26877	C	T	15110	-0.0314583	-1.41448	1.35156	0.964441	0.993017	LINC02114 /// LINC01020
rs34349384	G	T	12257	-0.0211837	-0.956805	0.914438	0.964605	0.993017	RAPGEF5 /// STEAP1B
rs7316486	A	G	6261	0.143256	-6.71466	7.00117	0.967342	0.993017	MYO1H
rs12903590	A	T	15102	-0.0315997	-1.56607	1.50287	0.967805	0.993017	ALDH1A2
rs1980432	G	A	15110	0.0315627	-1.54917	1.61229	0.968783	0.993017	EPIC1 /// MIR3201
rs10747215	C	G	15086	0.0648464	-3.4138	3.5435	0.970855	0.993017	BDP1P /// RNA5SP461
rs4245791	T	C	15095	-0.0205391	-1.1273	1.08622	0.970985	0.993017	ABCG8
rs12695617	A	G	14481	0.0186414	-1.01328	1.05056	0.971756	0.993017	KY /// RNU6-1174P
rs35799005	A	G	15107	-0.0436161	-2.66505	2.57782	0.973985	0.993543	KLF13
rs62141290	T	C	15066	0.0190562	-1.24274	1.28086	0.976386	0.993543	C2orf16
rs62508246	G	C	15103	0.0190016	-1.24062	1.27862	0.976413	0.993543	ANK1 /// KAT6A
rs72804080	A	G	15107	-0.0222039	-1.55002	1.50562	0.977276	0.993543	LINC01122 /// LINC01793
rs73783061	G	C	15110	0.0510333	-3.73472	3.83678	0.978922	0.993943	LVRN
rs2764894	C	A	15110	0.0108843	-0.999721	1.02149	0.983159	0.996391	LINC01135
rs410649	T	G	15109	-0.0104013	-1.01698	0.996182	0.983842	0.996391	RANBP6 /// GTF3AP1
rs10483350	A	G	15110	-0.0072331	-1.25986	1.2454	0.99097	0.998383	LINC02326 /// RNU11-5P
rs6550067	T	C	15108	0.00558012	-1.08584	1.097	0.992005	0.998383	OSBPL10
rs71511762	C	A	15111	-0.0134229	-2.64917	2.62232	0.992036	0.998383	TOPORSLP /// OR13F1
rs2495477	A	G	15097	0.004472	-1.0262	1.03514	0.993215	0.998383	PCSK9
rs7524118	C	T	15109	-0.0042867	-1.11845	1.10988	0.993983	0.998383	C1orf94 /// MIR552
rs10138240	G	C	15108	0.00375215	-0.997283	1.00479	0.994138	0.998383	KCNH5
rs10825741	T	A	15111	-0.00452291	-1.4643	1.45525	0.995155	0.998383	GAPDHP21 /// ZWINT
rs3095508	C	A	15106	-0.00270003	-1.02467	1.01927	0.995868	0.998383	RBFOX1
rs79746559	G	A	15110	-0.00213222	-2.98973	2.98547	0.998884	0.999389	PLPPR5
rs6999158	T	A	15102	0.00042964	-1.09931	1.10017	0.999389	0.999389	LPL /// RPL30P9

## Sheet: TableS4
Table S4. SNV genotype associations with mean minutes light sleep. Coefficients and 95% confidence intervals were obtained from linear regression adjusted for age, sex ploidy, and the first three principal components of genomic ancestry prediction. Adjusted P-values were obtained by the Benjamini-Hochberg procedure.
RSID	Reference Allele	Alternate Allele	N	Coefficient	Lower 95% C.I.	Upper 95% C.I.	P-value	Adjusted P-value	Mapped Genes
rs10814514	T	C	15107	2.20156	1.17969	3.22344	2.41481e-05	0.0191736	ZCCHC7
rs10973207	G	T	15107	2.25797	1.16531	3.35063	5.11656e-05	0.0203127	EBLN3P /// ZCCHC7
rs2644135	G	C	14870	-1.62955	-2.47225	-0.786857	0.000150615	0.0234997	IPO9 /// SHISA4
rs7556815	G	A	15109	1.79926	0.852588	2.74592	0.000195202	0.0234997	LINC02966
rs62158170	A	G	15106	1.81605	0.857247	2.77485	0.000205356	0.0234997	PAX8 /// LINC02966
rs2863957	C	A	15107	1.7892	0.839884	2.73851	0.000220755	0.0234997	LINC02966
rs13105581	C	T	15111	-2.51979	-3.86409	-1.17549	0.000238962	0.0234997	SLC39A8
rs62158206	T	C	15108	1.75809	0.812407	2.70377	0.000268735	0.0234997	LINC02966
rs13107325	C	T	15104	-2.80489	-4.32381	-1.28596	0.000295382	0.0234997	SLC39A8
rs2820313	A	G	15098	-1.5498	-2.38918	-0.710421	0.000295966	0.0234997	LMOD1
rs6737318	A	G	15108	1.70918	0.761414	2.65694	0.000408451	0.0292861	LINC02966
rs1823125	A	G	15109	1.69764	0.750575	2.64471	0.00044261	0.0292861	LINC02966
rs10421649	A	T	15083	-1.37007	-2.15449	-0.585643	0.000618762	0.0377921	UBL5 /// PIN1-DT
rs13114738	C	T	15104	-2.36862	-3.79914	-0.938107	0.00117338	0.0665476	SLC39A8
rs34786000	T	G	15107	-1.27269	-2.07366	-0.471721	0.00184405	0.0976118	UBL5 /// PIN1-DT
rs11165922	G	T	15109	-1.25477	-2.05609	-0.453446	0.00214736	0.106563	DPYD
rs4149307	C	T	15108	1.52487	0.526082	2.52365	0.00276865	0.129312	ABCA1
rs4801154	C	T	9252	-1.8734	-3.11036	-0.636431	0.00299369	0.131938	TCF4
rs11693221	C	T	15109	-3.22335	-5.37639	-1.07031	0.00334305	0.131938	MEIS1
rs6855246	A	G	14505	-2.1094	-3.52216	-0.696647	0.0034286	0.131938	BANK1 /// SLC39A8
rs11672103	T	C	15098	-1.17517	-1.96371	-0.386632	0.00348955	0.131938	UBL5 /// PIN1-DT
rs1342711	A	G	15110	1.45968	0.469346	2.45001	0.00386657	0.133633	RN7SL261P /// GJA5
rs113851554	G	T	15109	-2.8407	-4.76824	-0.913164	0.00387097	0.133633	MEIS1
rs13226650	A	G	15101	-1.49161	-2.51212	-0.471096	0.00417357	0.138076	MLXIPL
rs2287838	A	G	15093	-1.15983	-1.96145	-0.358206	0.00457138	0.140308	PIN1
rs8023503	C	T	15094	2.78622	0.859418	4.71303	0.00459446	0.140308	LIPC-AS1 /// LIPC /// ALDH1A2
rs2303100	T	C	15108	-1.14153	-1.94189	-0.341176	0.00518263	0.152408	OLFM2
rs13109404	T	G	15109	-2.22638	-3.83775	-0.615008	0.00676863	0.191939	BANK1
rs11602180	C	T	15110	-1.39249	-2.41593	-0.369045	0.00765976	0.209719	PTPRJ
rs12215241	G	A	15093	-1.39483	-2.43808	-0.351586	0.00878024	0.232384	LINC00240
rs1989903	G	A	15107	1.04629	0.24981	1.84276	0.0100328	0.256969	FOXP2
rs6466488	A	G	15110	1.0398	0.243314	1.83629	0.0105064	0.260691	FOXP2
rs4618068	C	T	14016	1.30206	0.295877	2.30825	0.0112029	0.269548	LINC02966
rs9641516	G	C	15102	-1.00636	-1.7953	-0.217411	0.0124167	0.289966	FOXP2
rs76251410	G	A	15040	-2.8381	-5.07407	-0.602125	0.0128549	0.291624	ADCK1 /// FXNP1
rs7939345	G	T	14098	-1.28978	-2.32592	-0.253643	0.0146971	0.324153	NUP160 /// PTPRJ
rs111767129	C	T	15107	3.13529	0.59795	5.67262	0.0154417	0.331371	MIR1263 /// LINC01323
rs75641275	A	C	15106	-1.42193	-2.59144	-0.252414	0.0171732	0.348571	DPYD
rs1111341	C	T	15070	0.954599	0.168404	1.74079	0.0173225	0.348571	SMARCAL1-AS1
rs7965852	C	A	15059	-0.950563	-1.73514	-0.165982	0.0175677	0.348571	LINC02468 /// PDE3A-AS1
rs11609896	A	G	15099	0.944035	0.159514	1.72856	0.0183501	0.348571	MVK /// RN7SKP250
rs10262103	A	C	15110	0.955474	0.160847	1.7501	0.0184383	0.348571	FOXP2
rs365663	A	G	12672	-0.992673	-1.83334	-0.15201	0.0206476	0.377264	SLC6A3
rs34172167	C	T	15109	-1.06653	-1.9742	-0.158858	0.0212794	0.377264	HDDC2 /// HEY2-AS1
rs12336359	G	C	15103	0.944773	0.137012	1.75253	0.0218819	0.377264	GLIS3
rs13002630	T	A	9364	-2.00949	-3.73216	-0.286826	0.0222367	0.377264	EPCAM-DT
rs7750288	A	G	15102	1.03554	0.14393	1.92715	0.0228247	0.377264	IGF2R
rs11137148	C	A	15108	-1.34435	-2.50511	-0.183585	0.0232106	0.377264	ZMYND19 /// ARRDC1
rs6016534	T	C	15111	-0.916502	-1.70908	-0.123927	0.0234255	0.377264	ZHX3
rs6909225	G	A	15108	0.961487	0.125163	1.79781	0.0242409	0.377264	KCNQ5
rs17709034	C	T	15062	-1.42309	-2.6619	-0.184285	0.0243521	0.377264	BABAM2
rs1517572	C	A	15108	-0.910063	-1.70425	-0.115881	0.0247075	0.377264	LINC02742
rs11654671	A	T	15110	-1.00216	-1.88891	-0.115405	0.0267573	0.400854	PLD2 /// MINK1
rs34556183	A	G	15092	-1.00235	-1.90216	-0.102541	0.0290123	0.426588	SCAND3 /// LINC00533
rs4297946	G	C	15108	0.881137	0.0865496	1.67573	0.0297464	0.42943	ZHX3 /// PLCG1
rs6420432	T	C	14892	-1.13998	-2.17809	-0.101865	0.0313749	0.444851	HSD17B2-AS1
rs10065369	T	C	15099	1.09398	0.0803255	2.10763	0.0344062	0.470724	KCNN2
rs6034146	C	A	15108	-0.85705	-1.65196	-0.0621385	0.0345858	0.470724	MACROD2
rs2926621	G	T	8635	1.1134	0.078489	2.14831	0.0349783	0.470724	LINC01898 /// LINC01893
rs2245793	C	T	13973	1.45235	0.0975954	2.8071	0.0356271	0.471465	ABCA1
rs330088	C	T	15059	-0.84655	-1.64583	-0.0472723	0.0379047	0.492152	PPP1R3B-DT
rs17791768	T	G	15104	-1.42466	-2.7771	-0.0722063	0.0389604	0.492152	GPC6-AS1 /// GPC6
rs7313797	T	C	15098	-0.83028	-1.61884	-0.041721	0.0390498	0.492152	KCTD10
rs1229761	A	C	15111	0.877467	0.0361555	1.71878	0.0409344	0.507843	FOXP2
rs146580409	C	T	15108	1.90923	0.0657878	3.75267	0.0423657	0.51118	MTHFD1L
rs180769	C	T	11982	0.913216	0.0309323	1.7955	0.042491	0.51118	TRPC7
rs1229762	T	C	15110	0.865105	0.0241692	1.70604	0.0437691	0.513592	FOXP2
rs1800588	C	T	15102	0.940947	0.0227337	1.85916	0.0445912	0.513592	ALDH1A2 /// LIPC
rs5746495	C	T	15102	-0.900676	-1.78219	-0.019165	0.0452229	0.513592	MICAL3
rs3776864	A	C	7372	3.8258	0.0700804	7.58153	0.0458756	0.513592	PAM
rs6606725	C	A	14893	-0.804496	-1.59667	-0.0123233	0.046541	0.513592	KCTD10
rs61901969	C	T	15093	0.90664	0.013759	1.79952	0.0465726	0.513592	GRM5
rs4780805	G	A	15064	-1.1218	-2.23935	-0.00426162	0.0491327	0.527594	LINC02858 /// TMC5
rs77684884	A	G	15108	1.05557	0.00383149	2.1073	0.0491712	0.527594	RBFOX1
rs2111216	G	A	15107	0.802716	-0.00346853	1.6089	0.0509939	0.535497	MMAB
rs13225495	G	A	14970	-0.795415	-1.60058	0.0097534	0.0528405	0.535497	FOXP2
rs261334	C	G	15096	0.915429	-0.0127725	1.84363	0.0532369	0.535497	ALDH1A2 /// LIPC
rs6466171	C	G	15110	-0.970785	-1.95694	0.0153672	0.0536785	0.535497	MAGI2
rs4804556	T	C	15014	-0.80151	-1.61807	0.0150476	0.0543739	0.535497	SMARCA4
rs1380703	A	G	15103	-0.793629	-1.60373	0.0164721	0.0548438	0.535497	EIF2S2P7 /// ACTG1P22
rs10244093	C	T	15110	-0.962177	-1.94577	0.0214213	0.0552025	0.535497	MAGI2
rs12462756	G	A	15106	-0.941736	-1.90484	0.0213642	0.0553032	0.535497	PRR12
rs56028521	G	A	15111	-1.45608	-2.95546	0.0432932	0.0569921	0.545201	LINC02850 /// APOB
rs1367117	G	A	15108	0.840814	-0.0377602	1.71939	0.0606928	0.568795	APOB
rs4721321	A	G	15107	-0.817646	-1.67481	0.0395174	0.0615387	0.568795	MAD1L1
rs1776776	T	C	15109	-1.04649	-2.15035	0.0573739	0.0631557	0.568795	ZMYND19 /// ARRDC1
rs6601296	G	A	15082	0.979198	-0.0539261	2.01232	0.0632174	0.568795	PPP1R3B-DT
rs9843801	T	C	11386	0.837737	-0.0490749	1.72455	0.0640973	0.568795	PCCB
rs10228350	A	T	15111	-0.768773	-1.58506	0.0475162	0.0649104	0.568795	FOXP2
rs1607227	G	T	15106	0.799099	-0.052648	1.65085	0.0659424	0.568795	LINC02742
rs7644809	C	T	15104	0.750887	-0.0505327	1.55231	0.0663014	0.568795	LINC00636 /// LINC00635
rs72828533	A	T	15110	-0.978881	-2.02738	0.0696223	0.067277	0.568795	MIR548A1HG /// RPL21P61
rs596773	G	A	15109	-0.945812	-1.96568	0.0740525	0.0691175	0.568795	CELSR2
rs269054	T	A	15024	0.735785	-0.0584178	1.52999	0.0694013	0.568795	DAB1
rs7689303	T	G	15109	0.72274	-0.0574172	1.5029	0.0694139	0.568795	SH3RF1 /// NEK1
rs11076176	T	G	11521	-1.0917	-2.27856	0.0951612	0.0714171	0.568795	CETP
rs56314523	G	A	15070	0.822677	-0.0729265	1.71828	0.0718023	0.568795	ICA1
rs151014368	G	A	15104	0.90462	-0.0837518	1.89299	0.072832	0.568795	LMAN2
rs1606045	C	T	15011	1.10672	-0.103283	2.31671	0.0730264	0.568795	TRIB2 /// LINC00276
rs10835395	A	C	15111	-0.73062	-1.53339	0.0721467	0.0744534	0.568795	LINC02742
rs2908873	C	T	15078	0.762399	-0.0756497	1.60045	0.0745797	0.568795	RNU6-257P /// MTND4LP25
rs11249965	G	C	15110	0.737832	-0.0744126	1.55008	0.0750097	0.568795	TNKS /// MIR124-1HG
rs60363520	C	T	15110	-3.19262	-6.71077	0.325526	0.0753032	0.568795	MGMT
rs34388845	A	G	14881	-0.897825	-1.88797	0.0923197	0.0755321	0.568795	SCAND3
rs12246842	G	A	15099	-0.728285	-1.53197	0.0754053	0.075721	0.568795	MLLT10
rs613872	T	G	15099	0.984462	-0.103387	2.07231	0.0761138	0.568795	TCF4
rs7503199	C	T	15105	-0.803372	-1.69274	0.0859923	0.0766512	0.568795	CTC1
rs1447523	T	A	15103	0.700708	-0.081214	1.48263	0.0790213	0.575374	ALK /// YPEL5
rs10937060	C	T	14517	-0.80457	-1.70285	0.0937056	0.0791728	0.575374	SOX2-OT
rs494697	A	T	15053	1.64427	-0.199254	3.4878	0.0804425	0.575374	NGF-AS1 /// ELOCP20
rs66571810	T	C	15108	0.742525	-0.0912163	1.57627	0.0808923	0.575374	FOXP2
rs934197	G	A	15111	0.777463	-0.0987181	1.65364	0.0820106	0.575374	APOB /// TDRD15
rs17111503	A	G	15109	0.779122	-0.100197	1.65844	0.0824527	0.575374	BSND /// PCSK9
rs71556715	C	T	15100	-1.06745	-2.2728	0.137896	0.0826103	0.575374	BAZ1B
rs184371102	G	T	15096	-2.73611	-5.84384	0.371619	0.0844205	0.582869	LPL /// RPL30P9
rs56208677	C	T	15110	-1.46602	-3.13884	0.206797	0.0858569	0.587676	CETP
rs75389424	A	G	14949	2.7463	-0.408528	5.90113	0.0879778	0.590373	MIR1263 /// LINC01323
rs174560	T	C	15107	0.728371	-0.108364	1.56511	0.0879835	0.590373	FADS1 /// FADS2
rs7115856	A	C	5412	2.57017	-0.387007	5.52734	0.0884816	0.590373	HSD17B12
rs2777803	A	G	15111	1.12169	-0.175881	2.41926	0.0902088	0.596882	ABCA1
rs111837003	C	T	15107	-1.03131	-2.23468	0.172055	0.0930092	0.609572	BAZ1B
rs11870935	A	G	15109	-0.673824	-1.46176	0.114114	0.0937165	0.609572	KPNB1
rs4121823	A	T	15080	-0.926351	-2.01411	0.161409	0.0950913	0.609572	LIPG /// SMUG1P1
rs10268637	C	T	15084	-0.661219	-1.43996	0.117518	0.0960747	0.609572	FOXP2
rs662138	C	G	15111	0.910155	-0.163905	1.98421	0.0967402	0.609572	SLC22A1
rs1582156	A	T	15109	-0.836268	-1.82374	0.151201	0.0969436	0.609572	RNU6-983P /// LINC01724
rs74249525	C	T	15108	-1.45805	-3.18947	0.273358	0.0988363	0.609572	CDH13
rs13088093	T	G	15106	0.716845	-0.134816	1.56851	0.0990029	0.609572	PPP2R3A
rs2075654	C	T	15111	0.915116	-0.172211	2.00244	0.0990362	0.609572	DRD2
rs72828540	T	C	15109	-0.749484	-1.64377	0.144806	0.100465	0.60981	MIR548A1HG /// RPL21P61
rs11664536	T	C	15108	-0.974344	-2.14396	0.195277	0.102525	0.60981	EPB41L3
rs117844066	G	C	15098	-0.910104	-2.00285	0.182646	0.102602	0.60981	PKD1L3
rs4804562	G	A	14071	-0.689781	-1.51844	0.138877	0.102787	0.60981	SMARCA4
rs3996329	G	A	15109	-0.857983	-1.88909	0.173125	0.102915	0.60981	MAD1L1
rs2326816	C	T	15108	-0.650528	-1.43515	0.134093	0.104162	0.612626	LAMA2
rs7799249	C	A	15044	-0.701577	-1.55039	0.147234	0.105234	0.614382	ATP6V0A4
rs7187275	C	A	14502	1.41101	-0.306313	3.12833	0.107317	0.618735	NLRC5
rs998606	A	C	15110	1.07198	-0.235154	2.37911	0.107974	0.618735	PPIAP39 /// HABP2
rs12606995	G	C	15105	-0.718319	-1.59506	0.158427	0.108318	0.618735	TCF4 /// TCF4-AS1
rs146977851	C	T	15108	1.78523	-0.40247	3.97292	0.109734	0.622349	PCDH15
rs113021516	G	C	15098	0.689587	-0.161635	1.54081	0.112333	0.63257	MSL2
rs2738464	C	G	15003	0.901934	-0.219643	2.02351	0.114995	0.640068	LDLR /// SPC24
rs36005900	G	A	11224	1.65139	-0.403749	3.70653	0.115277	0.640068	GJA5
rs4849021	A	G	15099	-0.797754	-1.79854	0.203027	0.118206	0.651774	RNU6-259P /// LINC01889
rs13329140	G	A	15107	0.727516	-0.189298	1.64433	0.119879	0.65644	SEMA6D
rs7599488	C	T	15111	0.628196	-0.170523	1.42692	0.12319	0.666807	BCL11A
rs4948275	C	T	11862	0.635014	-0.172937	1.44297	0.123452	0.666807	LINC00845 /// TMEM26
rs28456	A	G	15104	0.657851	-0.181373	1.49708	0.124446	0.667635	FADS1 /// FADS2
rs3996325	T	C	14556	-0.689152	-1.57137	0.193064	0.125758	0.670147	MAD1L1
rs1185359	T	C	15107	0.867854	-0.245887	1.98159	0.126699	0.670658	LINC02114 /// LINC01020
rs12165098	G	A	15098	-0.965381	-2.2092	0.278436	0.128206	0.674144	RNU6-706P /// MIR924HG
rs4953023	G	A	15110	1.24887	-0.364689	2.86242	0.129271	0.675273	ABCG8
rs2079070	G	C	15069	0.704499	-0.213632	1.62263	0.132603	0.683531	FOXP2
rs7626868	C	T	15103	0.620102	-0.188189	1.42839	0.132674	0.683531	LINC00635 /// LINC00636
rs6461337	C	T	15090	-0.607167	-1.4033	0.188962	0.134976	0.683531	LINC02889 /// SNX13
rs6948912	T	C	13286	-0.644717	-1.49009	0.200658	0.134981	0.683531	MAD1L1
rs4778087	A	C	13898	0.612385	-0.191294	1.41606	0.13532	0.683531	RGMA
rs1873027	A	G	14750	0.626598	-0.197201	1.4504	0.136017	0.683531	CRBN /// SUMF1
rs10267417	C	T	15107	0.908307	-0.29294	2.10955	0.13834	0.690831	TMEM196 /// RPL21P75
rs171695	C	T	15109	-0.612293	-1.42578	0.201195	0.140154	0.695513	MACIR /// PDZPH1P
rs694383	C	G	15075	1.6963	-0.569749	3.96235	0.142329	0.697216	RGS16
rs11622927	C	A	15107	-1.09356	-2.55487	0.367745	0.14245	0.697216	ADCK1 /// FXNP1
rs77510899	C	T	15110	-1.77188	-4.14365	0.599894	0.143131	0.697216	FAM3D
rs460692	T	C	15111	-0.908228	-2.12856	0.312099	0.144647	0.700303	IRX2-DT /// LINC01377
rs55710412	C	T	15104	0.890026	-0.310257	2.09031	0.146129	0.703193	PPIAP44 /// TSPAN11
rs4688116	T	G	14890	-0.596553	-1.40608	0.212975	0.148647	0.709755	LINC03051 /// IGSF11
rs1275539	C	T	15111	-0.605692	-1.43118	0.2198	0.150407	0.709755	TCF23 /// SLC5A6
rs429921	A	G	3744	-1.33767	-3.16689	0.49155	0.151778	0.709755	VAT1L
rs9293529	C	T	15110	-0.607381	-1.43871	0.223947	0.15215	0.709755	LINC02161 /// MIR3660
rs4801157	C	T	15106	-0.721409	-1.71009	0.26727	0.152681	0.709755	TCF4
rs35006130	T	G	8093	1.42701	-0.529521	3.38354	0.152857	0.709755	RCCD1 /// PRC1
rs11014034	G	A	15110	1.02087	-0.385075	2.42682	0.154693	0.714107	KIAA1217
rs16896485	C	T	15038	0.92776	-0.353153	2.20867	0.155726	0.71472	CD180 /// TILRLS
rs211800	A	G	9567	-0.724886	-1.72986	0.280093	0.157447	0.71646	RPL3P8 /// IMMP2L
rs10178381	A	T	15109	-0.978648	-2.33917	0.381875	0.158588	0.71646	LINC02850 /// APOB
rs686030	A	C	15062	0.837664	-0.328923	2.00425	0.159325	0.71646	TTC39B
rs7778250	A	C	15085	0.624125	-0.246645	1.4949	0.160079	0.71646	DUS4L /// BCAP29 /// BCAP29
rs17137124	C	T	15082	0.554509	-0.220129	1.32915	0.160617	0.71646	FOXP2
rs3938236	C	A	15108	-0.877174	-2.12109	0.366746	0.166939	0.736019	SPRED1
rs7308864	G	A	15109	0.551907	-0.232429	1.33624	0.167848	0.736019	MYO1H
rs11770148	A	G	8947	0.853065	-0.362359	2.06849	0.168935	0.736019	MAD1L1
rs12606068	T	G	15105	0.752283	-0.319583	1.82415	0.168949	0.736019	DSEL-AS1
rs1564348	T	C	15105	0.772259	-0.329904	1.87442	0.169659	0.736019	SLC22A1
rs113179280	G	T	15090	-1.11106	-2.70011	0.477996	0.170564	0.736019	RPS11P1 /// PGAM3P
rs11128505	A	C	15103	-0.548517	-1.33815	0.241112	0.173358	0.740123	ROBO2
rs373032	A	T	15028	-0.670189	-1.63679	0.296413	0.174168	0.740123	LILRB2
rs17337790	T	A	15110	0.6169	-0.273139	1.50694	0.174311	0.740123	CHCHD3
rs3903032	A	T	15108	0.873554	-0.392142	2.13925	0.176145	0.741924	LINC02850 /// APOB
rs76870658	T	A	15111	0.79727	-0.359125	1.95366	0.176604	0.741924	COL27A1 /// ORM1
rs73114337	C	T	15090	-1.43536	-3.52696	0.656235	0.178616	0.746426	LINC02991 /// NDUFA10
rs17162401	C	G	15098	2.09141	-0.967776	5.15059	0.180269	0.747904	PER3P1 /// U3
rs4394754	C	T	15110	-0.606506	-1.49486	0.281844	0.180853	0.747904	LINC01165 /// INPP5A
rs12583965	A	G	15085	-0.957665	-2.366	0.450665	0.182605	0.750051	OBI1-AS1
rs903269	C	T	15109	-0.535981	-1.32693	0.254966	0.184126	0.750051	LINC02644 /// ZNF438
rs970908	A	T	15107	-0.53606	-1.32739	0.255274	0.184276	0.750051	LINC01414
rs9304381	T	C	15108	-0.684583	-1.69939	0.330225	0.186108	0.750051	LIPG /// SMUG1P1
rs12448528	G	A	15110	0.64569	-0.311894	1.60327	0.186306	0.750051	HERPUD1 /// CETP
rs116197893	C	T	15105	0.859626	-0.41861	2.13786	0.187472	0.750051	MYLK-AS1
rs12607679	T	C	14934	-0.600251	-1.49384	0.293341	0.187985	0.750051	TCF4
rs2298969	A	G	15041	0.51059	-0.260853	1.28203	0.194552	0.768793	HTT
rs4535301	G	T	15097	-0.531847	-1.33553	0.271832	0.194619	0.768793	SH3RF1 /// NEK1
rs72629499	G	A	11349	0.630526	-0.325895	1.58695	0.196317	0.771263	LINC00333 /// LINC00375
rs205024	C	T	15103	-0.531099	-1.33916	0.276961	0.19768	0.771263	SHISA6
rs2925979	C	T	15108	-0.550354	-1.39015	0.289445	0.198987	0.771263	CMIP
rs41501452	A	G	15108	-0.535731	-1.35347	0.282014	0.19913	0.771263	RNU5A-2P /// RASGEF1B
rs10823730	T	C	3206	3.63123	-1.93793	9.20039	0.201269	0.775766	SLC29A3 /// CDH23
rs261290	C	T	15080	-0.536543	-1.36237	0.289284	0.202877	0.778186	ALDH1A2
rs9938160	T	C	15104	-0.534466	-1.36156	0.292629	0.205327	0.779407	HERPUD1 /// CETP
rs8029928	C	T	15074	0.567153	-0.311941	1.44625	0.206057	0.779407	SEMA6D
rs11051119	T	C	15111	0.797656	-0.441359	2.03667	0.207024	0.779407	PPIAP44 /// TSPAN11
rs73783061	G	C	15110	1.81915	-1.00718	4.64547	0.207122	0.779407	LVRN
rs7103780	G	A	15105	-0.506573	-1.29683	0.283687	0.208979	0.782686	WT1-AS
rs11887534	G	C	15105	1.03881	-0.587757	2.66538	0.210667	0.785302	ABCG8
rs289718	C	T	1793	-2.32845	-5.98491	1.32801	0.211989	0.786538	CETP
rs75165347	T	C	15101	-1.1475	-2.96014	0.665146	0.214695	0.792874	ENO4
rs5758511	G	A	15109	-0.564261	-1.46342	0.334898	0.218711	0.803966	CENPM
rs1441778	T	C	15008	0.644365	-0.395841	1.68457	0.224703	0.810828	INTS10 /// LPL
rs61985058	C	T	15104	0.726175	-0.446921	1.89927	0.225028	0.810828	RTN1
rs2927482	A	G	14849	-0.527067	-1.38209	0.327951	0.22697	0.810828	BCAM /// NECTIN2
rs215808	T	G	15108	0.534891	-0.334344	1.40413	0.227787	0.810828	RNU6-636P /// RNA5SP43
rs72740818	G	C	15087	-0.512911	-1.34771	0.321883	0.228499	0.810828	ALDH1A2
rs9321171	C	T	15103	0.493822	-0.31109	1.29873	0.229186	0.810828	LAMA2 /// ARHGAP18
rs2745826	A	T	15105	-0.488793	-1.28754	0.30995	0.230371	0.810828	BANF2 /// RNU6-192P
rs12705972	T	A	6105	-1.07278	-2.83202	0.686466	0.232019	0.810828	FOXP2
rs138570705	G	A	15107	-1.45092	-3.84176	0.939909	0.234265	0.810828	FRMD5
rs7012814	G	A	15106	0.481501	-0.312522	1.27552	0.234622	0.810828	PPP1R3B-DT
rs60329942	G	A	15107	0.534345	-0.348276	1.41697	0.235394	0.810828	INTS10
rs34250605	A	G	15083	-0.876529	-2.3288	0.575744	0.236829	0.810828	SND1
rs41279716	A	T	15037	0.606904	-0.399335	1.61314	0.237152	0.810828	CELSR2
rs4587207	A	G	15109	0.617876	-0.407439	1.64319	0.237557	0.810828	LINC00243
rs138483078	G	A	15110	0.702388	-0.467363	1.87214	0.239244	0.810828	BSND /// PCSK9
rs10079421	C	T	15105	-0.491084	-1.31453	0.332364	0.242454	0.810828	LINC02161 /// MIR3660
rs6511721	A	G	14950	-0.472837	-1.26983	0.324152	0.244908	0.810828	LDLR
rs17401208	A	G	14768	1.14342	-0.785025	3.07187	0.245191	0.810828	NR3C1 /// RNU7-156P
rs6575005	T	C	15108	0.525601	-0.360989	1.41219	0.245262	0.810828	NOVA1
rs12567114	G	A	15108	0.520252	-0.361251	1.40175	0.247376	0.810828	MIR137HG /// NFU1P2
rs11650677	G	A	15109	-0.497058	-1.34031	0.346194	0.247964	0.810828	SHISA6
rs7316486	A	G	6261	2.85937	-1.99863	7.71736	0.248658	0.810828	MYO1H
rs71440053	A	T	15108	1.20728	-0.84915	3.26372	0.249877	0.810828	COL4A1
rs12401997	C	A	15108	-0.491351	-1.33058	0.347875	0.251166	0.810828	SEMA4A /// SLC25A44
rs4490330	A	G	15110	-0.467558	-1.26737	0.332253	0.251892	0.810828	MRPL42P6 /// MIR5186
rs16834426	G	A	15092	0.530315	-0.377138	1.43777	0.252043	0.810828	HACD2
rs1412139	A	G	15109	-0.458711	-1.2449	0.327478	0.252805	0.810828	ADGRL4 /// LINC02792
rs78267637	C	G	15106	1.36057	-0.972511	3.69365	0.253047	0.810828	RPL6P22 /// RPL10AP3
rs17427571	A	G	15109	-0.480998	-1.30698	0.344989	0.253725	0.810828	PRKG2 /// RNU5A-2P
rs1168132	T	A	2512	-1.86069	-5.06072	1.33933	0.254434	0.810828	DOCK7
rs11928693	G	T	15093	0.526546	-0.381056	1.43415	0.255507	0.810828	HACD2
rs17190618	A	T	15108	0.646141	-0.479908	1.77219	0.260737	0.810828	LINC01122
rs2413712	G	A	15105	-0.485967	-1.33411	0.36217	0.261428	0.810828	A4GALT /// Y_RNA
rs2594136	A	G	15105	0.561594	-0.419608	1.5428	0.261951	0.810828	FHIT
rs17057892	T	C	14912	-0.835534	-2.29553	0.624467	0.262009	0.810828	LINC00434 /// TARDBPP2
rs901746	A	G	15110	-0.486525	-1.33701	0.363962	0.2622	0.810828	DDB2
rs73933942	A	C	15098	-0.805139	-2.21692	0.606638	0.263665	0.810828	MIR4431 /// ASB3
rs289713	A	T	15109	-0.54596	-1.50479	0.41287	0.264419	0.810828	CETP
rs34920942	C	T	14668	0.45256	-0.344567	1.24969	0.265817	0.810828	CCSER1 /// KRT19P6
rs9644636	T	G	15106	0.499615	-0.380591	1.37982	0.265924	0.810828	LPL /// RPL30P9
rs187607506	C	T	14963	-0.516794	-1.42986	0.396268	0.267283	0.810828	BSND /// PCSK9
rs10899257	G	A	15080	-0.661179	-1.82968	0.507321	0.267422	0.810828	GUCY2EP
rs10102352	G	A	15093	-0.460222	-1.2744	0.353953	0.267908	0.810828	PPP1R3B-DT
rs12965067	C	T	15103	0.468228	-0.360509	1.29696	0.268138	0.810828	SMUG1P1 /// ACAA2
rs11208950	A	G	8737	-0.566538	-1.56969	0.436613	0.268334	0.810828	SGIP1
rs13084543	G	C	15101	-0.453062	-1.25557	0.34945	0.268507	0.810828	RPS20P14 /// RPL29P9
rs2329567	C	A	6690	-1.14567	-3.17658	0.885235	0.268877	0.810828	GRB10 /// COBL
rs12470989	A	G	15094	0.542732	-0.422574	1.50804	0.270476	0.810828	MAIP1 /// SPATS2L
rs35800	C	G	15109	-0.468852	-1.30413	0.366426	0.271266	0.810828	MACIR
rs61980273	G	A	15110	1.17349	-0.922357	3.26934	0.272463	0.810828	PRIMA1
rs4846913	A	C	15107	0.457749	-0.364303	1.2798	0.275106	0.810828	GALNT2
rs11621908	C	T	15107	-0.763599	-2.135	0.607804	0.275136	0.810828	ADCK1 /// FXNP1
rs10823607	C	T	15108	-0.604434	-1.69332	0.484452	0.276611	0.810828	ADAMTS14
rs73959582	T	C	14855	-0.743755	-2.08368	0.596168	0.276629	0.810828	LIPG /// SMUG1P1
rs1985825	T	C	13329	-0.456368	-1.28034	0.367608	0.277679	0.810828	MVK /// RN7SKP250
rs79807730	C	T	15098	-0.806876	-2.26396	0.650204	0.277765	0.810828	SRRM1P2 /// LINC00971
rs1115784	A	G	15110	0.474152	-0.385006	1.33331	0.279402	0.811591	NAT2
rs72629492	C	T	15110	0.487454	-0.397036	1.37194	0.28007	0.811591	LINC00333 /// LINC00375
rs1318175	C	T	15110	0.586542	-0.481447	1.65453	0.281741	0.811799	ALDH1A2
rs4642942	G	C	15102	0.437935	-0.362157	1.23803	0.283362	0.811799	PUM1
rs1892172	A	G	15108	0.425033	-0.354268	1.20433	0.285083	0.811799	RSPO3
rs9810253	C	A	14155	0.502363	-0.41931	1.42404	0.28539	0.811799	HACD2
rs6672390	G	T	15086	0.620047	-0.517847	1.75794	0.285521	0.811799	S100A7 /// RN7SL44P
rs61905084	T	C	15106	-0.548457	-1.55655	0.459637	0.286277	0.811799	LINC02702 /// BUD13
rs60882754	A	T	15044	0.854305	-0.736593	2.4452	0.292574	0.825668	PCMTD1-DT /// ST18
rs11683355	C	A	15110	-0.521796	-1.495	0.45141	0.293324	0.825668	ZEB2
rs9846736	G	A	15104	0.480217	-0.418807	1.37924	0.295136	0.825668	STT3B
rs3741521	G	A	2572	1.86254	-1.62574	5.35083	0.295327	0.825668	SCARB1
rs6800190	G	C	14974	-0.425069	-1.22771	0.377571	0.299282	0.833789	RN7SL553P /// MTARC2P1
rs3863381	A	G	15101	-0.565874	-1.63897	0.507218	0.301347	0.8339	CASC18
rs16893522	G	A	15100	-0.619612	-1.79479	0.555568	0.301422	0.8339	SNORA70 /// LINC01526
rs11193805	T	C	15105	0.455797	-0.420119	1.33171	0.307776	0.84564	LINC01435
rs117831057	A	G	14988	0.934276	-0.861217	2.72977	0.307796	0.84564	AP1M2 /// SLC44A2
rs112224869	C	A	14513	-1.54106	-4.50928	1.42716	0.308874	0.845675	MIR6078 /// LINC00702
rs1800777	G	A	15110	1.07501	-1.00183	3.15186	0.310338	0.846764	CETP
rs7951019	T	G	15104	1.26398	-1.1906	3.71856	0.312842	0.849358	KMT2A
rs35246122	G	A	15107	-0.75588	-2.22554	0.713779	0.313428	0.849358	SND1
rs4360309	T	C	15106	-0.421611	-1.24455	0.401323	0.31531	0.851552	TRIB1AL
rs145034453	T	A	15107	-1.89263	-5.59793	1.81267	0.316765	0.85258	LINC02782 /// MIR4689
rs7896356	G	T	2333	-3.45537	-10.2772	3.36645	0.320829	0.85343	AKR1C7P /// RPL26P28
rs2006810	T	C	15105	0.408765	-0.398598	1.21613	0.32104	0.85343	AUTS2
rs4128364	T	C	9729	-0.61183	-1.82034	0.596675	0.321065	0.85343	LINC01911
rs6979198	T	G	15110	-0.497169	-1.48399	0.489655	0.323425	0.85343	COG5
rs1011685	C	T	14695	-0.699587	-2.08926	0.690086	0.323798	0.85343	LPL /// RPL30P9
rs7679068	T	C	15109	0.392223	-0.387889	1.17233	0.324415	0.85343	ZNF827
rs6550067	T	C	15108	-0.431569	-1.29028	0.427137	0.324605	0.85343	OSBPL10
rs62240987	G	A	14893	-0.479342	-1.43769	0.479002	0.326924	0.856691	SHISA8 /// TNFRSF13C
rs9531006	A	G	15100	0.43755	-0.443494	1.31859	0.330369	0.862873	LINC00382 /// LINC01080
rs9382445	T	C	15107	-0.403163	-1.21805	0.411723	0.332203	0.862905	FAM83B /// HCRTR2
rs7689238	T	C	15109	-0.389983	-1.17881	0.39884	0.332555	0.862905	AFAP1
rs78632751	G	A	15110	-0.76166	-2.30704	0.783715	0.334046	0.863487	SRRM1P2 /// LINC00971
rs4631704	T	C	15103	0.401952	-0.415125	1.21903	0.334955	0.863487	GALNT2
rs11689042	G	C	15109	-0.44765	-1.36085	0.465548	0.336665	0.863633	ADCY3
rs655720	T	C	9507	-0.477383	-1.45313	0.498364	0.337604	0.863633	STAG1
rs540431	A	G	15109	-0.385089	-1.17328	0.403107	0.338275	0.863633	DAB1
rs1532085	G	A	15077	-0.390347	-1.19228	0.411585	0.340069	0.864037	ALDH1A2
rs8038326	A	G	15106	0.43151	-0.45598	1.319	0.340609	0.864037	SEMA6D
rs2012796	G	A	14309	-0.430497	-1.33086	0.469861	0.348688	0.881715	STON2
rs10947987	C	T	15096	0.372122	-0.413314	1.15756	0.353103	0.887638	PRICKLE4
rs283	C	T	15110	-0.447155	-1.39128	0.496973	0.353266	0.887638	LPL
rs138381486	G	T	15110	1.10063	-1.24689	3.44815	0.358136	0.893155	SLC2A11
rs681554	T	C	15103	-0.514165	-1.61843	0.590105	0.361459	0.893155	GCLC /// KILH
rs11892043	A	G	15107	-0.411588	-1.30008	0.476903	0.363909	0.893155	NCOA1
rs11144594	C	G	15095	-0.573631	-1.81737	0.670112	0.366016	0.893155	RNU6-1228P /// OTX2P1
rs11643715	C	G	15106	0.394774	-0.464965	1.25451	0.368134	0.893155	PRKCB
rs10926019	T	C	15108	0.491283	-0.580103	1.56267	0.368791	0.893155	CHRM3 /// RPS7P5
rs8024058	A	T	15107	-0.396007	-1.26095	0.468932	0.369528	0.893155	AEN
rs1260326	C	T	15093	-0.367616	-1.17237	0.437143	0.370618	0.893155	GCKR
rs10491242	A	G	15110	0.568647	-0.67763	1.81492	0.371169	0.893155	ATP6AP1L /// RPL5P16
rs4810479	T	C	15109	0.399246	-0.476845	1.27534	0.37176	0.893155	PLTP /// PCIF1
rs35246381	T	C	15108	0.415858	-0.498287	1.33	0.372599	0.893155	NAT2 /// PSD3
rs8050478	G	A	15110	0.355844	-0.426768	1.13846	0.372837	0.893155	GNAO1-DT
rs4719416	G	A	15104	-0.414237	-1.32536	0.49689	0.372885	0.893155	MAD1L1
rs312030	C	T	15111	0.725268	-0.870457	2.32099	0.373027	0.893155	TDRD15 /// NUTF2P8
rs2840173	G	A	15110	0.407533	-0.491071	1.30614	0.374068	0.893155	PIRT
rs10983391	A	C	15108	0.368499	-0.444658	1.18166	0.374434	0.893155	ASTN2
rs997109	C	T	15103	-0.361125	-1.15826	0.436012	0.374585	0.893155	MAP2
rs10744183	A	G	15099	0.366376	-0.448619	1.18137	0.378269	0.895277	SCARB1
rs4425006	C	T	15076	0.686383	-0.842317	2.21508	0.378849	0.895277	QTRT1
rs4288849	T	C	15024	-0.600645	-1.93842	0.737126	0.378858	0.895277	GRIN2B /// MRPS18CP4
rs78797502	C	T	15111	0.548193	-0.680085	1.77647	0.381709	0.898862	LINC01122
rs11881756	T	C	15081	-0.55438	-1.80053	0.69177	0.383242	0.898862	CEACAM16-AS1
rs13253288	C	G	15093	-0.367232	-1.19597	0.46151	0.385121	0.898862	UBXN2B /// PTPN11P2
rs13141053	G	A	15108	0.350789	-0.442799	1.14438	0.386292	0.898862	KLHL8 /// MIR5705
rs9362971	T	C	15108	-0.358595	-1.16995	0.452761	0.386356	0.898862	U3 /// LINC02531
rs2353082	C	G	15110	0.393392	-0.498219	1.285	0.387167	0.898862	BAZ1B
rs12699476	C	A	14044	-0.389663	-1.28117	0.501842	0.391628	0.900521	MAD1L1
rs75639044	A	C	15110	-0.432143	-1.42126	0.556978	0.391832	0.900521	COG5
rs10755687	C	A	15110	-0.422668	-1.39213	0.546791	0.392821	0.900521	DEF6
rs112875651	G	A	14894	-0.364754	-1.20415	0.474645	0.394389	0.900521	TRIB1AL
rs4296102	T	C	11386	-0.455251	-1.50337	0.592865	0.394595	0.900521	MIR3685 /// RNU6-735P
rs6512653	G	A	15108	-1.20481	-3.97917	1.56954	0.394687	0.900521	PTPN1
rs2165557	A	T	15110	-0.421781	-1.39924	0.555674	0.397696	0.904787	LPL /// RPL30P9
rs11614986	A	G	15111	-0.434658	-1.44981	0.58049	0.401356	0.906257	MMAB
rs283810	T	G	15071	-0.594672	-1.98614	0.7968	0.40224	0.906257	NECTIN2
rs8072993	G	T	15107	-0.362078	-1.21648	0.492325	0.406205	0.906257	LINC02693
rs4926854	T	C	15108	-0.338373	-1.1401	0.463355	0.408117	0.906257	LINC01389
rs676210	G	A	15107	-0.402298	-1.35797	0.553373	0.409335	0.906257	APOB
rs76976871	A	G	14919	0.434482	-0.601411	1.47038	0.411041	0.906257	NUP93
rs12720922	G	A	15106	-0.414287	-1.40216	0.573586	0.411102	0.906257	CETP
rs289719	T	C	1791	-1.33461	-4.52602	1.8568	0.412424	0.906257	CETP
rs2569015	A	G	7416	-1.44535	-4.91271	2.02201	0.413928	0.906257	MACIR
rs11071371	C	T	15111	0.478824	-0.670018	1.62767	0.413991	0.906257	ALDH1A2
rs113322698	G	A	15033	0.35386	-0.497689	1.20541	0.415381	0.906257	KDM3B
rs75545078	T	C	15106	-0.600898	-2.04963	0.847836	0.416251	0.906257	HAS2-AS1
rs9346353	A	G	13382	-0.353829	-1.20709	0.499436	0.416361	0.906257	LMBRD1
rs2691586	T	C	15109	0.336411	-0.477649	1.15047	0.417965	0.906257	SNX13
rs6982502	T	C	15111	0.324769	-0.467208	1.11675	0.421553	0.906257	TRIB1AL
rs17098961	C	A	15109	1.26562	-1.83702	4.36826	0.423998	0.906257	MMP20-AS1 /// MMP20
rs2486876	T	A	15099	0.317851	-0.465677	1.10138	0.42656	0.906257	LINC00707 /// LINC02665
rs10488193	A	G	15105	0.55972	-0.827817	1.94726	0.429159	0.906257	TMEM106B
rs12611523	A	G	15090	-0.323382	-1.12618	0.479419	0.429815	0.906257	SPOPL-DT
rs11130227	A	G	15000	0.322464	-0.479412	1.12434	0.430595	0.906257	RBM6
rs7462612	C	A	15109	0.374404	-0.567875	1.31668	0.436115	0.906257	MAPK6P1 /// ATP6V1H
rs35531607	T	C	15108	0.310273	-0.472812	1.09336	0.43741	0.906257	CCSER1 /// KRT19P6
rs702612	G	A	15109	0.602861	-0.922345	2.12807	0.438513	0.906257	ASS1P9 /// ARL15
rs4569100	G	A	15102	0.319853	-0.491543	1.13125	0.439747	0.906257	SCARB1
rs7616632	T	G	15109	-0.309401	-1.09429	0.475487	0.439752	0.906257	IL20RB /// RNA5SP142
rs12695617	A	G	14481	-0.319186	-1.12925	0.490882	0.439953	0.906257	KY /// RNU6-1174P
rs4767550	A	G	15110	0.322508	-0.497488	1.1425	0.440789	0.906257	KSR2
rs73355875	G	A	15109	1.42342	-2.20361	5.05046	0.441783	0.906257	COL22A1 /// KCNK9
rs34731055	C	T	11463	-0.643464	-2.2836	0.996672	0.441929	0.906257	MAD1L1
rs118039278	G	A	15107	0.65883	-1.02246	2.34012	0.442468	0.906257	LPA
rs3808062	G	C	15079	-0.569094	-2.02295	0.884762	0.44296	0.906257	SND1
rs7127590	G	T	15017	0.401065	-0.624602	1.42673	0.443437	0.906257	SIK3 /// APOA1-AS
rs35799005	A	G	15107	-0.784973	-2.79283	1.22289	0.443529	0.906257	KLF13
rs2860511	G	A	15108	-0.328975	-1.17281	0.514866	0.444808	0.906257	TCF4
rs6984305	T	A	15110	-0.476869	-1.70148	0.74774	0.445332	0.906257	PPP1R3B-DT
rs7254248	A	G	15109	-0.308246	-1.10081	0.484319	0.445897	0.906257	SIPA1L3
rs10268294	A	C	15108	-0.360057	-1.28955	0.56944	0.447717	0.906257	MAD1L1
rs10773112	T	C	15105	0.332797	-0.530952	1.19655	0.450152	0.906257	SCARB1
rs57561709	A	G	12380	1.12656	-1.81407	4.0672	0.452734	0.906257	LINC01968 /// XXYLT1
rs4592416	A	G	15108	0.303013	-0.488813	1.09484	0.453236	0.906257	HSD17B12
rs2519093	C	T	14616	0.39091	-0.631564	1.41338	0.453659	0.906257	ABO
rs78484886	A	G	15107	-0.636901	-2.30604	1.03224	0.454538	0.906257	PPM1G /// NRBP1
rs71511762	C	A	15111	-0.784499	-2.84154	1.27255	0.454777	0.906257	TOPORSLP /// OR13F1
rs1839069	G	A	11273	-0.621672	-2.26044	1.0171	0.457169	0.906257	FHIT
rs3751046	A	G	15067	0.40045	-0.656039	1.45694	0.457542	0.906257	JHY
rs1623427	G	C	15110	-0.31204	-1.13661	0.512533	0.458268	0.906257	TCF4
rs1466848	T	C	15107	0.567143	-0.933745	2.06803	0.458927	0.906257	BOC
rs79903896	A	C	15111	1.04409	-1.72151	3.8097	0.459337	0.906257	SCFD1 /// RPL12P5
rs28601761	C	G	15109	-0.307841	-1.12342	0.507735	0.459425	0.906257	TRIB1AL
rs10266287	C	T	15041	-0.317255	-1.15997	0.525461	0.460598	0.906257	LINC01004 /// KMT2E
rs7228159	T	A	15105	-0.307184	-1.12372	0.509357	0.460915	0.906257	TCF4
rs3095508	C	A	15106	-0.298164	-1.09281	0.496482	0.46209	0.906257	RBFOX1
rs11640439	G	A	15111	-0.495117	-1.81724	0.827009	0.462962	0.906257	PLLP
rs7687601	A	G	15090	1.29162	-2.16786	4.7511	0.464312	0.906257	TLL1
rs1187415	C	G	15051	0.306176	-0.514417	1.12677	0.4646	0.906257	RFLNA /// ZNF664
rs10987006	G	C	15108	0.303931	-0.511929	1.11979	0.465303	0.906257	PBX3
rs10019234	G	A	15103	0.37118	-0.625892	1.36825	0.465612	0.906257	LINC02172 /// LINC00616
rs11567976	T	C	15109	-0.29073	-1.07714	0.495681	0.468708	0.906257	CDC25C
rs2042126	T	G	15104	0.290925	-0.501226	1.08308	0.471639	0.906257	NAALADL2
rs1711161	T	G	15067	-0.323205	-1.20481	0.558403	0.472425	0.906257	STAG1
rs56393506	C	T	15107	-0.387714	-1.4467	0.671267	0.473015	0.906257	LPA /// PLG
rs17005118	G	A	15111	-0.317965	-1.18751	0.551581	0.473562	0.906257	RNU5A-2P /// RASGEF1B
rs1830079	C	T	15106	0.621042	-1.08319	2.32527	0.475082	0.906257	ZNF273
rs112434994	G	C	15111	-0.432968	-1.62309	0.757158	0.475824	0.906257	PSKH1
rs1021435	G	A	15109	-0.286703	-1.07484	0.501438	0.47586	0.906257	CSGALNACT1
rs62442910	T	A	15090	-0.336349	-1.26348	0.590783	0.477057	0.906257	MAD1L1
rs8065231	C	T	15009	-0.34807	-1.30759	0.611449	0.477093	0.906257	TMEM94
rs55776147	G	A	15107	0.298751	-0.524955	1.12246	0.47717	0.906257	TIMD4 /// HAVCR1
rs115419280	A	C	15110	0.751949	-1.32347	2.82737	0.477631	0.906257	TNIK
rs34006994	C	T	15109	-0.284048	-1.06912	0.501023	0.478239	0.906257	MACO1
rs76681500	G	A	15021	0.413887	-0.733992	1.56177	0.479755	0.906872	PIGK /// AK5
rs60990105	T	A	15074	-0.442258	-1.6769	0.792382	0.482633	0.906872	CARMIL2
rs11739656	C	T	11771	-0.602477	-2.28503	1.08007	0.482797	0.906872	MIR4634 /// LINC01951
rs2112886	T	C	15107	0.305624	-0.55318	1.16443	0.485492	0.906872	PAM
rs2863244	A	G	14378	-0.279682	-1.0674	0.508033	0.486495	0.906872	PAX8-AS1 /// PAX8
rs10173260	C	T	15109	-0.282971	-1.07996	0.514022	0.486503	0.906872	MAP2
rs7924896	A	T	15060	0.278838	-0.506816	1.06449	0.48667	0.906872	METTL15
rs289752	A	G	15018	0.280307	-0.511358	1.07197	0.487701	0.906872	NLRC5
rs405509	G	T	15107	0.279213	-0.512801	1.07123	0.489593	0.907582	TOMM40 /// APOE
rs35866622	C	T	15108	-0.287389	-1.10609	0.53131	0.491447	0.907582	MAMSTR
rs2287922	G	A	15108	-0.281138	-1.08215	0.519872	0.491512	0.907582	RASIP1
rs8077967	C	T	14868	-0.292502	-1.12878	0.543779	0.493011	0.908239	METRNL
rs73044290	G	A	15108	-0.738292	-2.8645	1.38792	0.496146	0.909139	CTNND2
rs7217264	G	A	15094	0.408551	-0.769904	1.58701	0.496829	0.909139	CALM2P1 /// CASC17
rs9533521	T	A	15109	-0.278941	-1.08759	0.529703	0.498985	0.909139	ENOX1 /// ENOX1-AS1
rs1182841	G	A	15108	0.309739	-0.588512	1.20799	0.49914	0.909139	TUBBP11 /// RAP1BP2
rs2764894	C	A	15110	-0.269516	-1.05329	0.514263	0.500332	0.909139	LINC01135
rs2281718	T	A	15087	0.279426	-0.54397	1.10282	0.505968	0.909139	GALNT2
rs12988758	T	C	15111	0.300724	-0.588744	1.19019	0.507553	0.909139	MYO1B
rs11713598	T	A	15107	0.291874	-0.571517	1.15527	0.507602	0.909139	STT3B
rs6717858	T	C	15054	0.271927	-0.534693	1.07855	0.508778	0.909139	COBLL1
rs8042174	T	C	15108	0.425183	-0.836356	1.68672	0.508884	0.909139	ALDH1A2
rs11682175	T	C	15085	0.262583	-0.51697	1.04214	0.509131	0.909139	EIF2S2P7 /// ACTG1P22
rs11122454	T	C	15094	0.27666	-0.545596	1.09892	0.509601	0.909139	GALNT2
rs12199516	G	A	15100	0.290505	-0.574161	1.15517	0.510219	0.909139	RNU4-12P /// RPL7P27
rs651902	T	C	15110	0.274561	-0.550276	1.0994	0.514138	0.909139	FOXP2 /// MDFIC
rs139919599	A	G	15110	0.422173	-0.849773	1.69412	0.515347	0.909139	LINC02850 /// APOB
rs4970835	G	A	15022	0.320421	-0.645665	1.28651	0.515654	0.909139	CELSR2 /// PSRC1
rs666947	C	T	15098	-0.418505	-1.68099	0.843981	0.515877	0.909139	LINC01648 /// MATN1
rs12452225	A	C	15110	-0.472757	-1.90117	0.955658	0.516544	0.909139	CCT6B
rs731716	G	A	15058	0.262057	-0.531535	1.05565	0.517495	0.909139	PKNOX2
rs2635383	T	G	15110	-0.25847	-1.04161	0.524672	0.517716	0.909139	CGNL1 /// MYZAP
rs79108221	C	T	14999	-0.430766	-1.73715	0.875615	0.518099	0.909139	LPL /// RPL30P9
rs56372231	C	T	14795	0.276899	-0.56425	1.11805	0.518796	0.909139	PAM
rs2215161	G	T	14941	-0.261217	-1.05894	0.53651	0.521007	0.909139	TMEM229A /// SSU72L6
rs61941676	C	A	15109	-0.416602	-1.69204	0.858835	0.522048	0.909139	SCARB1
rs964184	C	G	15102	0.357103	-0.736379	1.45058	0.522125	0.909139	ZPR1
rs10028410	C	T	14948	0.26021	-0.546346	1.06677	0.527177	0.9122	GATB
rs16854	C	T	15102	-0.341062	-1.40183	0.719706	0.528581	0.9122	LINC03082
rs58847685	T	C	15103	0.330038	-0.697349	1.35743	0.528943	0.9122	PLTP /// PCIF1
rs4960162	T	C	15109	0.248429	-0.526118	1.02298	0.529585	0.9122	NRN1 /// F13A1
rs737338	C	T	15111	0.517048	-1.10369	2.13779	0.531796	0.9122	DOCK6
rs27190	G	C	15109	0.254328	-0.544379	1.05303	0.532561	0.9122	NLRC5 /// CPNE2-DT
rs11152363	G	A	15107	-0.315198	-1.30537	0.674975	0.532688	0.9122	TCF4
rs11774568	C	A	15081	0.273918	-0.587387	1.13522	0.533074	0.9122	DEFB136 /// DEFB135
rs10902444	C	T	15110	0.747516	-1.61538	3.11041	0.535228	0.913916	SFSWAP
rs28534677	C	A	15055	0.602387	-1.33401	2.53879	0.542049	0.923577	LINC02195 /// C16orf82
rs13702	T	C	15104	-0.260064	-1.10568	0.585551	0.546658	0.924062	LPL
rs342467	C	T	15109	0.243752	-0.549717	1.03722	0.547109	0.924062	AFF1
rs2080208	G	A	102	-3.80071	-16.2051	8.60367	0.54815	0.924062	CLECL1P /// CLECL1P
rs174551	T	C	15099	0.25309	-0.576378	1.08256	0.549819	0.924062	FADS2 /// FADS1
rs174537	G	T	15105	0.252025	-0.575691	1.07974	0.550658	0.924062	MYRF /// TMEM258
rs1057703	T	G	14898	0.324476	-0.743989	1.39294	0.551703	0.924062	JHY
rs10992865	A	G	15109	0.250139	-0.575573	1.07585	0.552682	0.924062	PHF2 /// MIR4291
rs11718454	C	T	15110	0.726306	-1.67162	3.12423	0.552744	0.924062	RPL21P17 /// RN7SKP144
rs11648341	A	G	15108	0.303006	-0.701221	1.30723	0.554265	0.924062	ACSM2B
rs7742668	G	A	15107	-0.233005	-1.01211	0.546098	0.557766	0.924062	RSPO3
rs1939455	G	T	11978	0.884315	-2.07355	3.84218	0.557894	0.924062	TRPC6
rs55658675	C	T	15106	-0.254965	-1.10861	0.598679	0.55828	0.924062	MAX
rs7562782	A	G	15106	-0.273063	-1.18893	0.642806	0.55898	0.924062	ERBB4
rs187579	A	C	15084	-0.257553	-1.12305	0.60794	0.559729	0.924062	MACIR
rs1263056	G	A	14601	-0.239671	-1.04602	0.566677	0.560189	0.924062	LINC02702 /// BUD13
rs174545	C	G	15110	0.245488	-0.582601	1.07358	0.561218	0.924062	FADS1 /// FADS2
rs11648003	A	G	15106	0.284713	-0.679282	1.24871	0.562678	0.924062	DHODH
rs684818	T	C	15111	-0.235214	-1.03285	0.562421	0.563282	0.924062	LINC00184 /// LINC01132
rs2626025	T	G	15110	-0.24823	-1.10326	0.606804	0.56935	0.926287	HACD2
rs3289	T	C	15109	-0.721757	-3.21289	1.76937	0.570129	0.926287	LPL
rs58542926	C	T	15108	-0.445265	-1.99012	1.09959	0.572135	0.926287	TM6SF2
rs113113059	T	C	15097	0.262765	-0.653808	1.17934	0.574194	0.926287	CUL9
rs17817288	A	G	15110	-0.222157	-0.998823	0.554509	0.575052	0.926287	FTO
rs17601612	G	C	15106	-0.235894	-1.06398	0.592189	0.576619	0.926287	DRD2
rs34354917	C	A	15108	0.254167	-0.639254	1.14759	0.577127	0.926287	ALG10B /// CPNE8
rs12598569	T	C	15064	-0.233071	-1.05334	0.587201	0.577595	0.926287	SNX29
rs7686205	A	G	14257	0.233645	-0.592885	1.06018	0.579547	0.926287	KCTD8 /// YIPF7
rs2919869	G	A	15111	-0.246327	-1.11927	0.626618	0.580222	0.926287	SMYD1
rs7826306	C	G	15104	-0.237987	-1.08228	0.606307	0.580628	0.926287	LPL /// RPL30P9
rs11065384	C	T	15008	0.240078	-0.614896	1.09505	0.582072	0.926287	HNF1A
rs62434669	G	A	12577	-0.430739	-1.96871	1.10723	0.583056	0.926287	MAD1L1
rs17285646	T	A	15090	0.220438	-0.567621	1.0085	0.583522	0.926287	CCSER1 /// KRT19P6
rs7137190	G	C	14978	-0.219545	-1.00612	0.567033	0.584342	0.926287	MYO1H
rs2503182	G	A	15109	0.245801	-0.634885	1.12649	0.584359	0.926287	PDE4B
rs2192528	G	A	15102	0.220589	-0.570279	1.01146	0.584603	0.926287	LCORL /// LINC02438
rs3794695	C	T	15093	0.279278	-0.724767	1.28332	0.585637	0.926287	HPR /// TXNL4B
rs4603816	T	C	14638	-0.257779	-1.19101	0.675448	0.588241	0.926747	ABCG8
rs584007	G	A	15104	-0.224326	-1.03649	0.587839	0.588262	0.926747	APOE /// APOC1
rs73004967	A	G	15108	-0.461992	-2.14534	1.22135	0.590638	0.928647	PBX4
rs2954026	G	T	15111	0.23642	-0.63203	1.10487	0.593642	0.931204	TRIB1AL
rs10409958	A	G	15110	0.647112	-1.73653	3.03075	0.594662	0.931204	PNMA8C /// PNMA8A
rs5888	G	A	15109	0.217176	-0.585232	1.01958	0.595783	0.931204	SCARB1
rs699263	C	T	15103	-0.215025	-1.01736	0.587311	0.599397	0.935013	PDE4B /// SGIP1
rs3846663	C	T	15110	-0.213628	-1.01548	0.588228	0.601553	0.935835	HMGCR /// CERT1
rs4585442	A	G	15104	-0.226177	-1.07684	0.624485	0.602282	0.935835	SMAD5
rs66466742	C	T	15095	0.426109	-1.19262	2.04484	0.6059	0.938341	DOCK6
rs17635531	G	A	15104	0.433956	-1.21952	2.08743	0.606977	0.938341	PBX2P1 /// SLC9A9
rs1787328	T	C	15107	0.209632	-0.591561	1.01082	0.608075	0.938341	MYO5B
rs3110628	G	C	15111	0.211594	-0.600308	1.0235	0.609494	0.938341	SYNRG
rs6852351	T	C	15063	0.212104	-0.60246	1.02667	0.609803	0.938341	IGBP1P5 /// RN7SL101P
rs11741688	C	G	15108	-0.203757	-0.990436	0.582922	0.6117	0.938543	ZNF454 /// GRM6
rs143750764	C	T	15108	0.574657	-1.64775	2.79707	0.612299	0.938543	NPNT /// TBCK
rs7660883	C	G	15108	0.204928	-0.590387	1.00024	0.613543	0.938638	AFF1
rs11987678	T	C	15109	0.429762	-1.25049	2.11001	0.616156	0.940824	RPL13AP18 /// RNU6-1213P
rs668948	A	G	15110	-0.250027	-1.23495	0.734893	0.618803	0.941162	APOB /// TDRD15
rs7923544	T	G	15098	-0.19568	-0.975654	0.584293	0.622919	0.941162	JMJD1C
rs9521597	T	C	15110	-0.251246	-1.25655	0.754062	0.624252	0.941162	LINC03082
rs9451146	C	T	15108	0.236289	-0.711526	1.1841	0.625113	0.941162	PNRC1 /// RN7SL336P
rs2231265	G	A	15077	0.235944	-0.712866	1.18475	0.625981	0.941162	PNRC1-DT
rs2169387	G	A	15060	0.321405	-0.971314	1.61412	0.626045	0.941162	PPP1R3B-DT
rs17388803	A	C	15109	0.308545	-0.933319	1.55041	0.626287	0.941162	SEMA6D
rs7077580	G	A	15103	-0.192183	-0.972111	0.587745	0.629127	0.941162	JMJD1C
rs75458655	C	T	15109	-0.63823	-3.2335	1.95704	0.62981	0.941162	MPZL3
rs73557392	C	T	15106	0.436458	-1.34048	2.2134	0.630223	0.941162	RPL6P22 /// RPL10AP3
rs59781045	C	T	15093	-0.350318	-1.78286	1.08222	0.631727	0.941162	PCSK7
rs8047587	G	T	14326	-0.194796	-0.993228	0.603636	0.632523	0.941162	FTO
rs8041815	A	C	15110	-0.196833	-1.00434	0.610677	0.63283	0.941162	ADAMTS17
rs73720625	C	T	15076	-0.473993	-2.4247	1.47671	0.633901	0.941162	OFCC1
rs75539574	A	C	15034	0.357888	-1.12056	1.83634	0.63518	0.941162	LINC01122
rs17732997	C	G	15078	-0.190496	-0.977822	0.59683	0.635343	0.941162	SAMMSON
rs55994220	C	G	15110	-0.345543	-1.80196	1.11088	0.641924	0.947515	MT1G /// MT1H
rs3898938	C	T	15088	0.184457	-0.594189	0.963103	0.64243	0.947515	INTS10 /// LPL
rs1672811	C	T	15108	-0.203462	-1.06436	0.657435	0.643212	0.947515	MPV17L
rs7187278	T	A	15103	0.273645	-0.892459	1.43975	0.645562	0.949215	DPPA2P4 /// NUP93-DT
rs412464	C	T	15106	0.18366	-0.60331	0.970629	0.647377	0.950125	VAT1L /// CLEC3A
rs79512144	G	A	15105	-0.381892	-2.02455	1.26076	0.648634	0.950213	HMGB1P25 /// RPL30P3
rs9345234	C	A	15105	-0.182122	-0.974271	0.610027	0.652269	0.950644	U3 /// LINC02531
rs6191	A	C	15097	0.179374	-0.604002	0.96275	0.653588	0.950644	NR3C1
rs7794273	A	G	15087	0.189292	-0.638225	1.01681	0.65391	0.950644	HDAC9
rs72703210	T	C	15104	0.501199	-1.71959	2.72199	0.658247	0.950644	PSRC1
rs149473221	A	T	15105	0.820478	-2.85948	4.50044	0.662118	0.950644	FBXW8
rs3823624	T	C	15107	-0.215859	-1.19151	0.759791	0.664554	0.950644	MAD1L1
rs7732794	T	A	12858	-0.2029	-1.12602	0.72022	0.666616	0.950644	LINC02109 /// LINC02064
rs2647286	G	A	15106	-0.21677	-1.20516	0.771619	0.667303	0.950644	MIR4422HG
rs15285	C	T	11287	-0.220843	-1.23127	0.789585	0.668376	0.950644	LPL
rs204474	T	C	15105	-0.178826	-0.997469	0.639818	0.668551	0.950644	CLPTM1
rs17737465	A	G	15111	-0.188022	-1.04891	0.672867	0.668604	0.950644	CPQ
rs6586891	A	C	15051	-0.182112	-1.01596	0.651737	0.668612	0.950644	LPL /// RPL30P9
rs74974644	G	A	15110	0.349312	-1.25289	1.95151	0.669152	0.950644	MRPL33
rs1441770	G	A	10378	-0.234357	-1.31256	0.843841	0.670095	0.950644	INTS10 /// LPL
rs3826692	G	A	6167	0.617656	-2.22657	3.46189	0.670379	0.950644	MYO9B
rs838909	A	G	15060	-0.172373	-0.967995	0.623249	0.671106	0.950644	SCARB1
rs28615996	T	C	15107	-0.489325	-2.76245	1.7838	0.673088	0.950644	LPL
rs35662245	T	A	15098	-0.180678	-1.02075	0.659392	0.673362	0.950644	LINC01911
rs265981	G	A	15108	0.178256	-0.65512	1.01163	0.675049	0.950644	DRD1
rs6073958	T	C	15090	0.210145	-0.772338	1.19263	0.675055	0.950644	PLTP /// PCIF1
rs10166647	T	C	15107	0.172129	-0.63324	0.977497	0.675292	0.950644	TDRD15 /// NUTF2P8
rs11763750	G	A	15108	-0.207726	-1.18331	0.767861	0.676442	0.950644	MAD1L1
rs6438802	G	C	15110	0.180197	-0.667236	1.02763	0.676851	0.950644	HACD2
rs2495477	A	G	15097	-0.170435	-0.974099	0.633229	0.677663	0.950644	PCSK9
rs6501801	T	C	15109	-0.20194	-1.15816	0.754281	0.678936	0.950648	TMEM94
rs1980432	G	A	15110	-0.257933	-1.48454	0.968677	0.680235	0.950648	EPIC1 /// MIR3201
rs116497297	G	A	15111	-0.685123	-3.96102	2.59077	0.681873	0.950648	SPSB4
rs12518468	T	C	15102	-0.175516	-1.02428	0.673252	0.685257	0.950648	Metazoa_SRP /// LINC02123
rs7806045	T	C	15091	0.185858	-0.716197	1.08791	0.686339	0.950648	CHCHD3
rs4538155	T	C	15107	-0.167183	-0.978776	0.644411	0.686405	0.950648	LINC01876
rs261291	T	C	6467	-0.832544	-4.89405	3.22896	0.68786	0.950648	ALDH1A2
rs12256551	C	A	10641	-0.231386	-1.36395	0.901173	0.688842	0.950648	MIR1915HG /// SKIDA1
rs7298909	T	C	15104	-0.269625	-1.59396	1.05471	0.689867	0.950648	SBNO1
rs374153	T	C	15110	0.217467	-0.856504	1.29144	0.691463	0.950648	SLC8A1 /// SLC8A1-AS1
rs4300861	C	T	15110	0.167356	-0.663702	0.998413	0.693071	0.950648	RN7SL117P /// RNA5SP87
rs13282541	C	T	15106	0.186707	-0.742377	1.11579	0.693677	0.950648	ANK1
rs4733156	C	A	6390	0.406824	-1.62124	2.43488	0.694198	0.950648	RANP9 /// RNU6-528P
rs4296389	C	T	15107	0.177113	-0.706511	1.06074	0.694428	0.950648	LINC02850 /// APOB
rs28562532	C	T	15109	-0.213956	-1.28842	0.860507	0.696327	0.951449	APOB /// TDRD15
rs970223	A	T	15102	0.220354	-0.892716	1.33342	0.698006	0.951449	RPL9P13 /// RN7SL283P
rs1304136	T	C	14944	0.154262	-0.629399	0.937924	0.699633	0.951449	LINC02112 /// ATPSCKMT
rs61796569	C	T	15065	0.176133	-0.722359	1.07463	0.700818	0.951449	PDE4B
rs4485443	G	T	15107	0.202956	-0.836724	1.24264	0.702013	0.951449	CELF4
rs3122163	T	C	15106	-0.194071	-1.19746	0.809321	0.704623	0.951449	HCRTR2
rs79972364	G	C	15047	-0.420735	-2.59709	1.75562	0.70476	0.951449	NALCN
rs1168696	C	T	14997	0.180215	-0.755064	1.11549	0.705686	0.951449	CACNA2D3
rs12661667	C	T	15109	-0.175757	-1.08988	0.738363	0.706293	0.951449	USP49
rs62442912	C	T	14249	-0.1841	-1.14689	0.778691	0.707828	0.951449	MAD1L1
rs4737397	C	T	15101	-0.178762	-1.11487	0.757342	0.708195	0.951449	XKR4 /// TMEM68
rs13263508	T	G	14933	-0.150429	-0.950246	0.649387	0.712404	0.954147	LPL /// RPL30P9
rs10236696	A	G	15104	-0.180672	-1.14355	0.782205	0.71305	0.954147	MAGI2
rs3810143	C	T	13171	0.167109	-0.725952	1.06017	0.713808	0.954147	BCAM /// NECTIN2
rs112230981	A	G	15111	-0.390102	-2.50733	1.72712	0.718005	0.957779	ERC2
rs103294	C	T	15076	-0.183582	-1.1834	0.816237	0.718937	0.957779	MIR4752 /// LILRA5
rs915416	G	C	15033	-0.15808	-1.03163	0.715466	0.722827	0.959712	C1orf94 /// MIR552
rs9369062	A	C	14532	0.160103	-0.730371	1.05058	0.724544	0.959712	BTBD9
rs4875540	A	G	15106	0.235696	-1.08801	1.5594	0.727099	0.959712	RN7SL318P /// RPL23AP54
rs7583126	A	G	15108	-0.182896	-1.21389	0.848095	0.72807	0.959712	LINC02850 /// APOB
rs4245791	T	C	15095	-0.153113	-1.01926	0.71303	0.728987	0.959712	ABCG8
rs486394	A	C	15083	0.152465	-0.713084	1.01801	0.729911	0.959712	LINC02702
rs9367621	T	A	6875	-0.20483	-1.36847	0.958814	0.730093	0.959712	HCRTR2
rs2575876	G	A	14150	-0.161593	-1.08055	0.757363	0.730359	0.959712	ABCA1
rs7218593	C	T	14982	-0.224115	-1.51765	1.06942	0.734174	0.959712	TMEM132E /// CCT6B
rs6905288	A	G	15111	-0.136918	-0.930563	0.656728	0.735267	0.959712	VEGFA /// LINC02537
rs10505258	C	T	12023	0.148163	-0.716673	1.013	0.737038	0.959712	TRPS1
rs9302635	T	C	15099	-0.174019	-1.19615	0.848114	0.738617	0.959712	DHX38
rs12628080	G	A	15111	-0.288481	-1.98829	1.41132	0.739411	0.959712	TBC1D22A
rs2454703	C	T	15103	0.134907	-0.660215	0.930029	0.739479	0.959712	HCAR3 /// HCAR1
rs1659684	C	T	15104	0.150269	-0.739116	1.03965	0.740529	0.959712	TCF23 /// SLC5A6
rs62442903	G	A	15109	-0.164989	-1.14498	0.815003	0.741419	0.959712	MAD1L1
rs72804080	A	G	15107	0.195776	-0.976338	1.36789	0.743389	0.959712	LINC01122 /// LINC01793
rs7463291	T	C	446	-0.889417	-6.23278	4.45394	0.744242	0.959712	ZDHHC2
rs12593988	G	A	15062	-0.162976	-1.14319	0.817235	0.744518	0.959712	ARNT2
rs116219610	C	T	15105	0.173961	-0.87251	1.22043	0.744563	0.959712	LINC01122
rs1348206	G	A	15111	-0.181445	-1.29159	0.928703	0.74871	0.960316	FAM47E
rs73622607	C	T	15103	0.456605	-2.34273	3.25594	0.7492	0.960316	DNTTIP1
rs10953765	A	G	14491	0.125754	-0.653205	0.904713	0.751688	0.960316	FOXP2
rs6990255	C	T	15109	0.273264	-1.43643	1.98296	0.754079	0.960316	RPL6P22 /// RPL10AP3
rs148426027	C	G	15089	-0.526339	-3.83007	2.77739	0.754847	0.960316	EFCAB6
rs13274191	A	G	15107	0.134755	-0.713687	0.983196	0.755578	0.960316	NAT2 /// PSD3
rs11820504	T	C	15103	-0.155206	-1.14127	0.830859	0.757705	0.960316	LINC02702 /// BUD13
rs4721188	A	G	9458	-0.178885	-1.32039	0.96262	0.758732	0.960316	MAD1L1
rs62485867	G	A	15109	-0.195674	-1.44967	1.05832	0.759732	0.960316	RELN /// ORC5
rs1668331	G	T	15102	-0.127952	-0.948793	0.692888	0.759971	0.960316	FOXP2
rs3859113	T	C	15100	0.235611	-1.27817	1.74939	0.760323	0.960316	MT1F /// MT1G
rs1115189	C	T	15107	0.122544	-0.666487	0.911576	0.760822	0.960316	PCCA
rs1392817	G	A	14234	0.121492	-0.662388	0.905371	0.761303	0.960316	PDE4B
rs6889592	G	A	15110	0.126558	-0.697286	0.950401	0.763349	0.960316	PAM
rs4276324	G	A	15109	0.217704	-1.20438	1.63979	0.764141	0.960316	MIR4455 /// LINC02437
rs13418402	A	C	15107	-0.157863	-1.1939	0.878177	0.765213	0.960316	LINC01122
rs217396	T	A	14021	0.121943	-0.680995	0.924882	0.765961	0.960316	NPC1L1 /// DDX56
rs75265117	C	G	15109	-0.178054	-1.35618	1.00007	0.767064	0.960316	COBLL1
rs10022270	A	C	15084	0.126971	-0.717047	0.970988	0.768109	0.960316	SERF1AP1 /// STMN1P2
rs60403635	T	C	14845	-0.302298	-2.32174	1.71714	0.769221	0.960316	APOB /// TDRD15
rs11242483	C	T	15110	0.121971	-0.704373	0.948315	0.772354	0.961878	PAM
rs1138429	A	T	15017	0.186682	-1.08117	1.45453	0.772894	0.961878	SLC12A3
rs13391980	G	A	15097	-0.170899	-1.34879	1.00699	0.776126	0.96207	GRB14 /// COBLL1
rs78308718	T	C	15103	0.137487	-0.820514	1.09549	0.778493	0.96207	ADCY2
rs3913007	T	C	15084	0.118462	-0.708433	0.945358	0.778874	0.96207	DOCK7
rs10825741	T	A	15111	0.159069	-0.959464	1.2776	0.780451	0.96207	GAPDHP21 /// ZWINT
rs79746559	G	A	15110	-0.329287	-2.64739	1.98882	0.780695	0.96207	PLPPR5
rs12444708	C	T	15109	-0.169344	-1.36173	1.02304	0.780737	0.96207	HERPUD1 /// CETP
rs10744213	G	A	2825	0.712859	-4.34649	5.77221	0.782427	0.96207	TMEM132B
rs1058029	G	A	12417	-0.124613	-1.01492	0.765689	0.78383	0.96207	TMX4
rs4803748	C	T	14896	-0.112177	-0.9141	0.689746	0.783954	0.96207	CEACAM16-AS1 /// BCL3
rs258	G	C	15056	0.110933	-0.689425	0.911291	0.785884	0.96295	LPL
rs289727	T	C	15110	0.113722	-0.721879	0.949323	0.789667	0.964003	NLRC5
rs6601299	C	T	15105	0.175437	-1.11811	1.46898	0.790378	0.964003	PPP1R3B-DT
rs71519017	T	C	15107	-0.299664	-2.50925	1.90992	0.790385	0.964003	FABP5 /// PMP2
rs26877	C	T	15110	0.145931	-0.937337	1.2292	0.791754	0.964191	LINC02114 /// LINC01020
rs2186122	T	A	15110	0.103503	-0.671261	0.878267	0.793446	0.964772	PDE4B
rs6426881	C	T	15110	-0.144895	-1.23731	0.947522	0.794891	0.96505	PBX1
rs102274	T	C	13957	0.114331	-0.752897	0.981558	0.796105	0.96505	TMEM258
rs10761674	T	C	15109	0.0985063	-0.67412	0.871133	0.802675	0.965786	EGR2 /// RNU6-543P
rs7524118	C	T	15109	-0.110534	-0.979687	0.758619	0.803162	0.965786	C1orf94 /// MIR552
rs2913980	G	A	11491	-0.138064	-1.2266	0.950469	0.803677	0.965786	RAB11B-AS1
rs2072727	C	T	15096	0.101484	-0.70029	0.903258	0.804071	0.965786	PABPC1L
rs6466031	G	A	15108	-0.101168	-0.904027	0.701691	0.804928	0.965786	KMT2E /// LINC01004
rs10888177	G	A	15108	-0.0979687	-0.880415	0.684477	0.806144	0.965786	LPL /// RPL30P9
rs4955158	A	T	15108	-0.313694	-2.82069	2.19331	0.806267	0.965786	LINC01985 /// TGFBR2
rs2954032	G	A	15108	0.107918	-0.755353	0.971189	0.806444	0.965786	TRIB1AL
rs12463754	C	G	15096	-0.10634	-0.972382	0.759702	0.809818	0.968367	SCN1A /// SCN1A-AS1
rs1857237	C	T	15107	0.140513	-1.02308	1.30411	0.812904	0.970596	SLC30A10
rs17688916	T	A	15110	-0.119071	-1.12124	0.883099	0.815863	0.972665	LINC02210-CRHR1
rs1266469	A	G	14515	0.0936284	-0.701629	0.888886	0.817506	0.973163	PTGER2 /// TXNDC16
rs17800197	A	G	15108	0.13357	-1.03003	1.29717	0.821991	0.976358	SAMMSON /// COX6CP6
rs2128614	A	T	15110	-0.0929387	-0.910687	0.72481	0.823727	0.976358	RNU6-1069P /// LINC02422
rs6857	C	T	15111	-0.123246	-1.20862	0.962122	0.823879	0.976358	NECTIN2
rs2801439	T	G	15108	-0.0900397	-0.890865	0.710785	0.825586	0.976923	KCNK1 /// SLC35F3
rs144625846	A	G	15098	0.130255	-1.08583	1.34634	0.833721	0.980032	GBF1
rs410649	T	G	15109	0.0831793	-0.700986	0.867345	0.835307	0.980032	RANBP6 /// GTF3AP1
rs2904129	T	C	15105	-0.17062	-1.79168	1.45044	0.836564	0.980032	AGBL2
rs2821357	T	G	12860	0.137625	-1.17064	1.44589	0.836648	0.980032	RNU6-716P
rs1633063	C	T	15107	0.0979733	-0.833408	1.02935	0.836657	0.980032	IFITM4P /// HLA-V
rs1892312	A	G	15100	-0.16774	-1.80051	1.46503	0.840422	0.980032	CDH4
rs12591373	G	A	15109	0.103667	-0.909249	1.11658	0.841017	0.980032	PWRN4
rs1991556	G	A	15109	-0.0998718	-1.08109	0.881349	0.841878	0.980032	MAPT
rs2965169	A	C	15084	-0.0804674	-0.875379	0.714444	0.842729	0.980032	BCL3
rs11885663	C	T	15110	0.0923453	-0.81993	1.00462	0.842734	0.980032	SCN1A-AS1 /// SCN1A
rs7534398	T	A	14880	0.101825	-0.904564	1.10821	0.842805	0.980032	CAMTA1
rs60595248	G	A	15095	-0.0974746	-1.06223	0.867283	0.843025	0.980032	MAD1L1
rs5757675	T	G	15107	0.0855775	-0.794367	0.965522	0.848829	0.981426	TAB1 /// MGAT3
rs57234495	G	A	15107	-0.0953815	-1.08331	0.892548	0.849914	0.981426	MAD1L1
rs9464149	T	G	15102	0.0749457	-0.713778	0.863669	0.852257	0.981426	FAM83B
rs11762784	G	A	15109	-0.0741743	-0.86413	0.715781	0.853986	0.981426	KLF14 /// LINC-PINT
rs3764351	A	G	15044	-0.0768862	-0.900025	0.746253	0.854741	0.981426	PNMT
rs7559082	A	G	14980	0.0883659	-0.883787	1.06052	0.858601	0.981426	NCOA1
rs2221285	C	T	15107	-0.0815357	-0.985437	0.822365	0.859668	0.981426	ESRRG /// GPATCH2
rs111838462	G	T	15103	-0.0981023	-1.19495	0.998741	0.860844	0.981426	ZBTB9 /// GGNBP1
rs180360	A	G	15105	-0.0773704	-0.944862	0.790121	0.861232	0.981426	LINC02702 /// BUD13
rs6415084	C	T	15102	-0.0709675	-0.869156	0.727221	0.86166	0.981426	LPA
rs4402351	A	G	14987	0.0919341	-0.948457	1.13233	0.8625	0.981426	ASCL4 /// WSCD2
rs7607980	T	C	15101	-0.103158	-1.27747	1.07115	0.8633	0.981426	COBLL1
rs4075349	C	T	15098	0.0693933	-0.722041	0.860828	0.863555	0.981426	IGFBP7-AS1
rs11076146	T	G	15106	-0.0677677	-0.85679	0.721254	0.866318	0.981426	GNAO1
rs62061734	T	C	15085	-0.0828731	-1.06	0.894258	0.867976	0.981426	MAPT
rs115578460	C	T	15105	-0.19084	-2.44724	2.06556	0.868339	0.981426	LINC01776 /// SNX7
rs8106503	T	C	14990	0.101016	-1.09772	1.29975	0.868815	0.981426	SMARCA4 /// LDLR
rs2235229	T	C	15111	-0.0678869	-0.879156	0.743383	0.869724	0.981426	GTPBP1
rs62144584	T	C	14259	-0.0765516	-1.03035	0.877251	0.875004	0.981426	NCOA1 /// PTRHD1
rs6999158	T	A	15102	0.0688216	-0.791155	0.928798	0.875363	0.981426	LPL /// RPL30P9
rs2714658	G	C	15110	0.0662979	-0.76737	0.899966	0.876138	0.981426	GNAI1
rs2022003	A	T	15109	0.0685989	-0.796303	0.933501	0.876464	0.981426	SPTA1
rs4495740	T	G	14782	0.065716	-0.766475	0.897907	0.877	0.981426	DOCK7
rs1374117	C	T	15108	0.0875053	-1.02098	1.19599	0.877041	0.981426	APOA1-AS
rs13234407	G	A	15110	-0.0615499	-0.84421	0.72111	0.877503	0.981426	KLF14 /// LINC-PINT
rs9517132	C	T	15109	-0.0653122	-0.895871	0.765247	0.877512	0.981426	RPL7AP61 /// IPO5
rs1167514	A	G	14275	-0.0677356	-0.938886	0.803414	0.878875	0.981426	NLRC5
rs4387433	A	G	15104	-0.0619553	-0.864221	0.74031	0.879693	0.981426	PPFIA2
rs7915425	C	T	14779	-0.081341	-1.13797	0.975289	0.88007	0.981426	RPS26P39 /// LINC02641
rs6957513	G	A	15036	0.0660145	-0.825253	0.957282	0.884576	0.985068	HDAC9
rs2274538	G	A	15109	0.122957	-1.58149	1.8274	0.887562	0.98535	USP24
rs1409925	T	A	14896	-0.0662894	-0.988723	0.856144	0.887988	0.98535	LINGO2
rs116917011	A	T	15108	0.13304	-1.76857	2.03465	0.890934	0.98535	OTX2P1 /// PCSK5
rs2179402	G	A	15100	0.0611682	-0.828435	0.950771	0.892798	0.98535	LAMB3
rs369756	G	T	15108	-0.0635128	-1.01093	0.883905	0.895466	0.98535	RANBP6 /// GTF3AP1
rs11883686	A	T	15110	0.0552255	-0.770317	0.880768	0.895685	0.98535	LINC01876
rs147577476	A	G	15104	0.162541	-2.30318	2.62826	0.897198	0.98535	FOXB1 /// ANXA2
rs1436345	G	A	15109	0.0542457	-0.774791	0.883282	0.897955	0.98535	EZRP1 /// ALCAM
rs62140562	G	C	15108	-0.0563947	-0.927166	0.814376	0.898992	0.98535	CENPO
rs11207992	T	G	15110	-0.0523854	-0.875539	0.770769	0.900736	0.98535	DOCK7
rs57537843	G	A	14675	0.0507586	-0.792856	0.894373	0.906125	0.98535	RN7SL117P /// RNA5SP87
rs2980888	C	T	15109	-0.0519572	-0.919183	0.815268	0.906523	0.98535	TRIB1AL
rs34349384	G	T	12257	-0.044005	-0.781742	0.693732	0.906932	0.98535	RAPGEF5 /// STEAP1B
rs17111697	G	T	15089	0.101354	-1.6059	1.8086	0.90737	0.98535	USP24
rs769449	G	A	15105	0.0758383	-1.21352	1.3652	0.908222	0.98535	APOE
rs2117512	C	G	15094	0.046183	-0.75236	0.844726	0.909751	0.98535	TMED4 /// OGDH
rs61248122	A	T	15109	0.159774	-2.60819	2.92773	0.909924	0.98535	HSD17B2-AS1
rs2279739	C	G	15109	-0.121133	-2.30941	2.06714	0.913603	0.98535	SH3BP5
rs6439701	T	C	15109	0.0444169	-0.76334	0.852174	0.914175	0.98535	IL20RB /// RNA5SP142
rs4783961	G	A	15110	-0.0419669	-0.819127	0.735193	0.91571	0.98535	HERPUD1 /// CETP
rs553741	C	G	15107	0.0440436	-0.771924	0.860011	0.915746	0.98535	PCSK9
rs13413639	C	A	15101	-0.0450551	-0.886744	0.796634	0.916443	0.98535	R3HDM1
rs62141290	T	C	15066	0.0525372	-0.930914	1.03599	0.916611	0.98535	C2orf16
rs62508246	G	C	15103	-0.0525262	-1.03805	0.932998	0.916803	0.98535	ANK1 /// KAT6A
rs9903973	C	T	8647	0.055839	-0.999394	1.11107	0.917396	0.98535	LINC01982
rs11206517	T	G	15109	-0.0987492	-1.97293	1.77543	0.91775	0.98535	PCSK9
rs10761673	G	T	13347	-0.0418201	-0.846754	0.763114	0.918892	0.98535	EGR2 /// RNU6-543P
rs10821168	C	T	15110	-0.041512	-0.847348	0.764324	0.919578	0.98535	PHF2
rs2453452	G	A	15110	-0.0728402	-1.5591	1.41342	0.923476	0.987317	CNBD1
rs2544681	A	G	15095	0.0565264	-1.11014	1.22319	0.924345	0.987317	MIR4280HG
rs2014830	C	T	15111	-0.0399474	-0.885528	0.805633	0.926226	0.987317	SEMA3F-AS1
rs12140153	G	T	15111	-0.0656675	-1.50207	1.37074	0.928603	0.987317	PATJ
rs10789347	T	C	15080	0.073406	-1.5731	1.71991	0.930369	0.987317	LINC02797 /// KRT8P21
rs12903590	A	T	15102	-0.0529179	-1.24417	1.13833	0.930619	0.987317	ALDH1A2
rs73921512	G	A	15111	0.0845929	-1.82304	1.99223	0.93074	0.987317	GTF3C2
rs11190970	G	A	13573	-0.0463272	-1.10051	1.00786	0.931361	0.987317	BTRC
rs58953077	C	T	14700	-0.0334589	-0.841663	0.774745	0.93533	0.990203	TDRD15 /// NUTF2P8
rs6859	G	A	15102	-0.0320075	-0.829125	0.76511	0.937271	0.990936	NECTIN2
rs10747215	C	G	15086	0.0950884	-2.49285	2.68302	0.94259	0.992465	BDP1P /// RNA5SP461
rs35577563	C	G	15105	-0.0282682	-0.844979	0.788442	0.945914	0.992465	CLPTM1 /// RELB
rs836901	C	T	10643	-0.137317	-4.11176	3.83713	0.946011	0.992465	ZNF486
rs181559417	G	T	15084	-0.120524	-3.79517	3.55412	0.948744	0.992465	DAPL1
rs73245968	A	G	15086	-0.0320282	-1.00886	0.944801	0.948761	0.992465	LINC02326 /// RNU11-5P
rs12976739	G	A	15089	-0.0260406	-0.822388	0.770307	0.948898	0.992465	RAB11B
rs825458	G	A	14873	-0.0253279	-0.808617	0.757962	0.949467	0.992465	RFLNA
rs12135996	G	A	15065	0.0264718	-0.820908	0.873851	0.951177	0.992465	ARHGAP30
rs2070669	G	C	15111	0.0266174	-0.829351	0.882586	0.951401	0.992465	APOC3
rs12069385	C	T	15038	0.0644014	-2.0208	2.1496	0.951731	0.992465	ZMYM4
rs11668327	G	C	15109	0.0317954	-1.03701	1.1006	0.953505	0.992465	TOMM40
rs10106652	G	A	15111	0.0251557	-0.854833	0.905144	0.955319	0.992465	LPL /// RPL30P9
rs5117	T	C	15085	-0.0257345	-0.963017	0.911548	0.957083	0.992465	APOC1
rs2278331	T	G	15031	0.0232891	-0.827439	0.874017	0.95721	0.992465	RN7SL401P /// FBXO15
rs429358	T	C	15101	0.0297965	-1.09724	1.15683	0.958674	0.992465	APOE
rs157582	C	T	15108	-0.0241811	-0.939742	0.89138	0.958716	0.992465	TOMM40
rs6599673	A	G	15102	0.025525	-0.971133	1.02218	0.959966	0.992465	RPS26P39 /// LINC02641
rs1582888	A	G	15105	0.0178318	-0.84052	0.876183	0.967521	0.996585	RNU7-156P /// MIR5197
rs2802867	A	G	15106	0.0190073	-0.95983	0.997844	0.969641	0.996585	MIR4422HG
rs13284938	C	A	15107	0.0210941	-1.08892	1.1311	0.970289	0.996585	DMRT2 /// RPS27AP14
rs1243197	C	T	14521	-0.0145424	-0.811572	0.782487	0.971473	0.996585	MLLT10
rs2416963	C	T	13566	-0.0145122	-0.854699	0.825675	0.972994	0.996585	MAPKAP1
rs10483350	A	G	15110	-0.0156858	-0.991988	0.960616	0.974879	0.996585	LINC02326 /// RNU11-5P
rs114821903	T	A	15045	-0.0184668	-1.25077	1.21383	0.976568	0.996585	SMARCA4
rs4469070	A	G	15109	0.0124222	-0.848588	0.873433	0.977441	0.996585	LINC00504
rs35160687	C	T	15099	0.0105905	-0.78472	0.8059	0.979178	0.996585	REEP1
rs12791153	A	T	15108	0.017884	-1.42819	1.46396	0.980662	0.996585	COX6A1P4 /// MTND4LP18
rs4804573	G	A	15107	0.00926116	-0.785281	0.803803	0.981774	0.996585	KANK2
rs10138240	G	C	15108	0.00881575	-0.783108	0.800739	0.982593	0.996585	KCNH5
rs12740374	G	T	15108	-0.010263	-0.961266	0.94074	0.983125	0.996585	CELSR2
rs1976704	C	T	3157	0.0275048	-2.60489	2.6599	0.983661	0.996585	PGS1
rs41279732	T	G	15103	0.0163644	-1.64713	1.67986	0.984617	0.996585	ATXN7L2
rs12130871	A	G	15110	-0.00800152	-0.845833	0.82983	0.985066	0.996585	ARHGAP30
rs1784848	C	T	15105	0.0243117	-2.55996	2.60858	0.985289	0.996585	AIDAP3 /// METTL4
rs59779556	T	G	15107	0.00622992	-0.782321	0.794781	0.987646	0.997698	GNAO1 /// GNAO1-AS1
rs117535166	C	G	15107	-0.0135101	-1.94532	1.9183	0.989064	0.997861	LINC01910 /// LARP7P3
rs117204535	C	G	15110	0.0106256	-1.7217	1.74295	0.990408	0.997949	LINC02620
rs9906564	T	C	15102	-0.00384749	-0.933453	0.925758	0.993528	0.999404	RNA5SP448 /// GPRC5C
rs395908	G	A	15105	-0.00363201	-1.07941	1.07214	0.99472	0.999404	NECTIN2
rs7903921	C	A	15110	0.00154876	-0.810463	0.813561	0.997017	0.999404	LINC02646
rs341785	A	G	15099	0.00135577	-0.907264	0.909976	0.997667	0.999404	SRGAP3
rs11640954	G	A	15109	0.0007646	-0.981793	0.983322	0.998783	0.999404	SLC12A3
rs646776	T	C	15083	-0.000358572	-0.940822	0.940104	0.999404	0.999404	CELSR2 /// PSRC1

## Sheet: TableS5
Table S5. SNV genotype associations with mean minutes deep sleep. Coefficients and 95% confidence intervals were obtained from linear regression adjusted for age, sex ploidy, and the first three principal components of genomic ancestry prediction. Adjusted P-values were obtained by the Benjamini-Hochberg procedure.
RSID	Reference Allele	Alternate Allele	N	Coefficient	Lower 95% C.I.	Upper 95% C.I.	P-value	Adjusted P-value	Mapped Genes
rs113851554	G	T	15109	-3.53964	-4.24105	-2.83823	4.5594e-23	3.62016e-20	MEIS1
rs11693221	C	T	15109	-3.16284	-3.94828	-2.37739	2.9645e-15	1.17691e-12	MEIS1
rs9369062	A	C	14532	0.845804	0.532998	1.15861	1.16053e-07	3.07154e-05	BTBD9
rs2416963	C	T	13566	-0.618262	-0.916226	-0.320298	4.76545e-05	0.00945942	MAPKAP1
rs60990105	T	A	15074	0.806783	0.356509	1.25706	0.000445108	0.0706832	CARMIL2
rs55710412	C	T	15104	0.71922	0.300406	1.13803	0.000763202	0.100264	PPIAP44 /// TSPAN11
rs17111697	G	T	15089	-1.05333	-1.67687	-0.429796	0.000929819	0.100264	USP24
rs2274538	G	A	15109	-1.04315	-1.66503	-0.421269	0.00101021	0.100264	USP24
rs112434994	G	C	15111	0.712018	0.281445	1.14259	0.0011907	0.105046	PSKH1
rs11051119	T	C	15111	0.662176	0.236375	1.08798	0.00230372	0.182915	PPIAP44 /// TSPAN11
rs1058029	G	A	12417	0.474842	0.158569	0.791115	0.00325439	0.222456	TMX4
rs4585442	A	G	15104	0.454662	0.148674	0.76065	0.00358808	0.222456	SMAD5
rs1517572	C	A	15108	-0.426413	-0.714982	-0.137844	0.00377711	0.222456	LINC02742
rs4642942	G	C	15102	0.427051	0.135097	0.719006	0.00414505	0.222456	PUM1
rs1342711	A	G	15110	0.512424	0.161571	0.863278	0.00420257	0.222456	RN7SL261P /// GJA5
rs4778087	A	C	13898	0.409914	0.127082	0.692746	0.00450269	0.223446	RGMA
rs72828533	A	T	15110	-0.525997	-0.900046	-0.151949	0.00584845	0.273157	MIR548A1HG /// RPL21P61
rs1787328	T	C	15107	0.389107	0.104003	0.67421	0.00747428	0.329699	MYO5B
rs215808	T	G	15108	0.409665	0.101553	0.717777	0.00916163	0.38286	RNU6-636P /// RNA5SP43
rs1672811	C	T	15108	0.412125	0.0974694	0.726781	0.0102555	0.407144	MPV17L
rs12606068	T	G	15105	-0.481001	-0.863934	-0.0980671	0.0138203	0.52116	DSEL-AS1
rs8065231	C	T	15009	0.426799	0.0843769	0.76922	0.0145689	0.52116	TMEM94
rs78797502	C	T	15111	0.532317	0.102976	0.961659	0.0150966	0.52116	LINC01122
rs6501801	T	C	15109	0.415849	0.0745406	0.757157	0.0169397	0.546914	TMEM94
rs111767129	C	T	15107	1.1038	0.195558	2.01205	0.0172202	0.546914	MIR1263 /// LINC01323
rs9846736	G	A	15104	-0.387814	-0.709233	-0.0663949	0.0180383	0.550863	STT3B
rs2927482	A	G	14849	0.362185	0.0586542	0.665716	0.0193506	0.569052	BCAM /// NECTIN2
rs113179280	G	T	15090	-0.65833	-1.2165	-0.100158	0.0207966	0.585398	RPS11P1 /// PGAM3P
rs6599673	A	G	15102	0.428528	0.0635427	0.793512	0.021381	0.585398	RPS26P39 /// LINC02641
rs2860511	G	A	15108	-0.351411	-0.654939	-0.0478829	0.0232588	0.615582	TCF4
rs17190618	A	T	15108	0.4503	0.0494916	0.851108	0.0276668	0.685479	LINC01122
rs34354917	C	A	15108	-0.358946	-0.680246	-0.0376447	0.0285533	0.685479	ALG10B /// CPNE8
rs76870658	T	A	15111	0.459948	0.0457462	0.874149	0.0295231	0.685479	COL27A1 /// ORM1
rs2503182	G	A	15109	0.353715	0.0334491	0.673982	0.0304133	0.685479	PDE4B
rs10065369	T	C	15099	-0.400736	-0.766845	-0.0346269	0.0319258	0.685479	KCNN2
rs11683355	C	A	15110	-0.377103	-0.723774	-0.0304329	0.0330051	0.685479	ZEB2
rs11713598	T	A	15107	-0.338403	-0.650281	-0.026526	0.033448	0.685479	STT3B
rs17337790	T	A	15110	-0.347111	-0.667388	-0.0268333	0.0336557	0.685479	CHCHD3
rs6550067	T	C	15108	0.331466	0.0256	0.637333	0.0336696	0.685479	OSBPL10
rs7806045	T	C	15091	-0.348291	-0.672672	-0.0239093	0.0353411	0.696177	CHCHD3
rs1711161	T	G	15067	0.343535	0.0187321	0.668337	0.0381723	0.696177	STAG1
rs111838462	G	T	15103	-0.41721	-0.812303	-0.0221172	0.0384821	0.696177	ZBTB9 /// GGNBP1
rs2453452	G	A	15110	-0.56087	-1.09387	-0.0278687	0.0391656	0.696177	CNBD1
rs1623427	G	C	15110	-0.31269	-0.610022	-0.0153584	0.0392836	0.696177	TCF4
rs10835395	A	C	15111	-0.301696	-0.588824	-0.0145672	0.0394559	0.696177	LINC02742
rs7915425	C	T	14779	0.401601	0.0156134	0.787588	0.0414255	0.707157	RPS26P39 /// LINC02641
rs11609896	A	G	15099	0.294728	0.0108556	0.578601	0.0418594	0.707157	MVK /// RN7SKP250
rs61796569	C	T	15065	0.337074	0.0109067	0.663241	0.0428157	0.708243	PDE4B
rs12607679	T	C	14934	-0.326699	-0.646074	-0.00732428	0.0449724	0.717966	TCF4
rs10236696	A	G	15104	-0.354634	-0.701725	-0.00754326	0.0452246	0.717966	MAGI2
rs12199516	G	A	15100	-0.309125	-0.615491	-0.00276008	0.0479714	0.717966	RNU4-12P /// RPL7P27
rs8023503	C	T	15094	-0.683837	-1.362	-0.00566923	0.0481153	0.717966	LIPC-AS1 /// LIPC /// ALDH1A2
rs7187278	T	A	15103	0.421372	-0.000452417	0.843196	0.0502462	0.717966	DPPA2P4 /// NUP93-DT
rs16896485	C	T	15038	0.450076	-0.00528117	0.905433	0.0527169	0.717966	CD180 /// TILRLS
rs62158170	A	G	15106	0.343465	-0.0050962	0.692027	0.053445	0.717966	PAX8 /// LINC02966
rs16854	C	T	15102	-0.37336	-0.752381	0.00566027	0.0535209	0.717966	LINC03082
rs7254248	A	G	15109	0.282705	-0.0059227	0.571333	0.0548901	0.717966	SIPA1L3
rs1348206	G	A	15111	-0.389499	-0.788511	0.00951288	0.0557178	0.717966	FAM47E
rs116219610	C	T	15105	0.359974	-0.00955975	0.729508	0.0562285	0.717966	LINC01122
rs2926621	G	T	8635	0.360601	-0.0100455	0.731248	0.0565408	0.717966	LINC01898 /// LINC01893
rs7316486	A	G	6261	-1.82938	-3.71799	0.0592231	0.0576298	0.717966	MYO1H
rs35246122	G	A	15107	-0.508452	-1.03728	0.0203706	0.0595021	0.717966	SND1
rs10106652	G	A	15111	-0.303033	-0.618978	0.0129116	0.0601262	0.717966	LPL /// RPL30P9
rs75545078	T	C	15106	-0.480656	-0.984026	0.022714	0.0612727	0.717966	HAS2-AS1
rs2544681	A	G	15095	-0.397644	-0.814516	0.019227	0.0615441	0.717966	MIR4280HG
rs7607980	T	C	15101	0.393949	-0.0199413	0.807839	0.0621068	0.717966	COBLL1
rs7556815	G	A	15109	0.326808	-0.0172421	0.670858	0.0626397	0.717966	LINC02966
rs6737318	A	G	15108	0.326858	-0.0176484	0.671363	0.062948	0.717966	LINC02966
rs2980888	C	T	15109	-0.295115	-0.606268	0.0160382	0.0630358	0.717966	TRIB1AL
rs2863957	C	A	15107	0.324703	-0.0201988	0.669606	0.0650113	0.717966	LINC02966
rs1111341	C	T	15070	0.267156	-0.0180552	0.552367	0.0663741	0.717966	SMARCAL1-AS1
rs62158206	T	C	15108	0.319731	-0.0239817	0.663444	0.0682712	0.717966	LINC02966
rs28601761	C	G	15109	0.27126	-0.0207942	0.563315	0.0686959	0.717966	TRIB1AL
rs8029928	C	T	15074	-0.293604	-0.609969	0.0227601	0.0689177	0.717966	SEMA6D
rs12611523	A	G	15090	-0.264439	-0.551538	0.02266	0.0710326	0.717966	SPOPL-DT
rs1167514	A	G	14275	-0.289539	-0.604038	0.0249603	0.0711669	0.717966	NLRC5
rs75539574	A	C	15034	0.471571	-0.0420313	0.985173	0.0719289	0.717966	LINC01122
rs4948275	C	T	11862	-0.267457	-0.559689	0.0247752	0.0728451	0.717966	LINC00845 /// TMEM26
rs72703210	T	C	15104	-0.721967	-1.5114	0.0674698	0.0730603	0.717966	PSRC1
rs6426881	C	T	15110	-0.353919	-0.74201	0.0341721	0.0738751	0.717966	PBX1
rs2221285	C	T	15107	-0.2963	-0.621225	0.0286251	0.0738897	0.717966	ESRRG /// GPATCH2
rs1115189	C	T	15107	-0.26119	-0.547868	0.0254889	0.0741476	0.717966	PCCA
rs138570705	G	A	15107	-0.771619	-1.6227	0.0794592	0.0755722	0.722944	FRMD5
rs6191	A	C	15097	0.25247	-0.0301189	0.53506	0.0799344	0.729355	NR3C1
rs72828540	T	C	15109	-0.291353	-0.617546	0.0348405	0.0800111	0.729355	MIR548A1HG /// RPL21P61
rs6859	G	A	15102	0.257556	-0.0322099	0.547322	0.0814914	0.729355	NECTIN2
rs3808062	G	C	15079	-0.462451	-0.98396	0.0590575	0.0822089	0.729355	SND1
rs3826692	G	A	6167	0.944924	-0.130072	2.01992	0.0849223	0.729355	MYO9B
rs12593988	G	A	15062	0.311856	-0.0436935	0.667405	0.0855955	0.729355	ARNT2
rs11242483	C	T	15110	-0.258178	-0.553429	0.037073	0.086554	0.729355	PAM
rs9521597	T	C	15110	-0.315086	-0.676078	0.0459054	0.0871317	0.729355	LINC03082
rs3996325	T	C	14556	0.279983	-0.0408945	0.600861	0.0872335	0.729355	MAD1L1
rs27190	G	C	15109	-0.244227	-0.525	0.0365464	0.0882227	0.729355	NLRC5 /// CPNE2-DT
rs116917011	A	T	15108	0.59893	-0.0913432	1.2892	0.0890174	0.729355	OTX2P1 /// PCSK5
rs62485867	G	A	15109	-0.383638	-0.826524	0.0592477	0.0895518	0.729355	RELN /// ORC5
rs341785	A	G	15099	-0.281594	-0.608011	0.0448224	0.0908696	0.729355	SRGAP3
rs4804556	T	C	15014	0.254127	-0.0407824	0.549036	0.0912339	0.729355	SMARCA4
rs1659684	C	T	15104	0.277271	-0.045402	0.599943	0.0921459	0.729355	TCF23 /// SLC5A6
rs1266469	A	G	14515	0.245461	-0.0406121	0.531533	0.0926233	0.729355	PTGER2 /// TXNDC16
rs4721188	A	G	9458	0.355809	-0.0591137	0.770731	0.0928155	0.729355	MAD1L1
rs34250605	A	G	15083	-0.449359	-0.973635	0.0749168	0.0929781	0.729355	SND1
rs13702	T	C	15104	0.260503	-0.0440973	0.565102	0.0936955	0.729355	LPL
rs1606045	C	T	15011	-0.370279	-0.806576	0.066018	0.0962338	0.741841	TRIB2 /// LINC00276
rs901746	A	G	15110	-0.257051	-0.560856	0.0467538	0.0972495	0.742463	DDB2
rs3913007	T	C	15084	0.250092	-0.0487041	0.548888	0.100904	0.763025	DOCK7
rs2954032	G	A	15108	-0.261088	-0.573966	0.0517888	0.101935	0.763554	TRIB1AL
rs2965169	A	C	15084	0.235857	-0.051816	0.52353	0.108069	0.787052	BCL3
rs1776776	T	C	15109	0.325813	-0.0717523	0.723379	0.108223	0.787052	ZMYND19 /// ARRDC1
rs180360	A	G	15105	-0.253138	-0.562613	0.0563378	0.108898	0.787052	LINC02702 /// BUD13
rs73933942	A	C	15098	-0.409083	-0.909409	0.0912419	0.109037	0.787052	MIR4431 /// ASB3
rs2954026	G	T	15111	-0.256093	-0.570384	0.058197	0.110257	0.788686	TRIB1AL
rs6889592	G	A	15110	-0.238671	-0.533464	0.0561223	0.112551	0.796733	PAM
rs61941676	C	A	15109	-0.373015	-0.835727	0.0896975	0.114102	0.796733	SCARB1
rs4804573	G	A	15107	0.227213	-0.0565588	0.510984	0.116573	0.796733	KANK2
rs12448528	G	A	15110	-0.275126	-0.618746	0.068495	0.116583	0.796733	HERPUD1 /// CETP
rs2128614	A	T	15110	0.229931	-0.0577862	0.517649	0.117274	0.796733	RNU6-1069P /// LINC02422
rs1892172	A	G	15108	0.225746	-0.0569403	0.508432	0.117541	0.796733	RSPO3
rs13329140	G	A	15107	-0.261399	-0.590374	0.0675758	0.119385	0.796733	SEMA6D
rs5746495	C	T	15102	-0.247659	-0.561543	0.0662263	0.122	0.796733	MICAL3
rs75265117	C	G	15109	0.325014	-0.0890146	0.739043	0.123907	0.796733	COBLL1
rs7583126	A	G	15108	0.297676	-0.0825345	0.677886	0.124906	0.796733	LINC02850 /// APOB
rs10953765	A	G	14491	0.21898	-0.0608857	0.498846	0.125136	0.796733	FOXP2
rs13391980	G	A	15097	0.322357	-0.091747	0.736461	0.127079	0.796733	GRB14 /// COBLL1
rs61985058	C	T	15104	0.328425	-0.0934745	0.750325	0.127079	0.796733	RTN1
rs116497297	G	A	15111	0.934207	-0.266107	2.13452	0.127148	0.796733	SPSB4
rs4803748	C	T	14896	0.225471	-0.0643349	0.515277	0.127293	0.796733	CEACAM16-AS1 /// BCL3
rs1985825	T	C	13329	-0.233477	-0.534356	0.0674018	0.128285	0.796733	MVK /// RN7SKP250
rs699263	C	T	15103	-0.22094	-0.505778	0.0638985	0.128441	0.796733	PDE4B /// SGIP1
rs71519017	T	C	15107	-0.585008	-1.34335	0.173332	0.130539	0.801256	FABP5 /// PMP2
rs1823125	A	G	15109	0.265199	-0.0791558	0.609554	0.131188	0.801256	LINC02966
rs11152363	G	A	15107	-0.271847	-0.6273	0.0836065	0.133884	0.807245	TCF4
rs6852351	T	C	15063	-0.226773	-0.523583	0.0700371	0.134269	0.807245	IGBP1P5 /// RN7SL101P
rs4737397	C	T	15101	-0.252972	-0.587819	0.0818749	0.13868	0.807245	XKR4 /// TMEM68
rs17709034	C	T	15062	-0.342256	-0.796444	0.111932	0.139692	0.807245	BABAM2
rs7012814	G	A	15106	-0.210778	-0.491668	0.0701116	0.14136	0.807245	PPP1R3B-DT
rs138381486	G	T	15110	0.622711	-0.208005	1.45343	0.141778	0.807245	SLC2A11
rs11207992	T	G	15110	0.221776	-0.0762887	0.51984	0.144753	0.807245	DOCK7
rs2111216	G	A	15107	0.218894	-0.0753195	0.513108	0.144783	0.807245	MMAB
rs17285646	T	A	15090	0.212071	-0.0735543	0.497697	0.145604	0.807245	CCSER1 /// KRT19P6
rs144625846	A	G	15098	0.327192	-0.113949	0.768334	0.146031	0.807245	GBF1
rs1800777	G	A	15110	-0.550001	-1.29285	0.192853	0.146742	0.807245	CETP
rs2165557	A	T	15110	0.260237	-0.092899	0.613372	0.148638	0.807245	LPL /// RPL30P9
rs17737465	A	G	15111	-0.226194	-0.533534	0.0811474	0.149169	0.807245	CPQ
rs7228159	T	A	15105	-0.215657	-0.508893	0.0775784	0.149462	0.807245	TCF4
rs11887534	G	C	15105	-0.413644	-0.976325	0.149038	0.149634	0.807245	ABCG8
rs4631704	T	C	15103	0.21217	-0.0800946	0.504435	0.154783	0.807245	GALNT2
rs74249525	C	T	15108	-0.462044	-1.09867	0.174578	0.154883	0.807245	CDH13
rs11614986	A	G	15111	-0.26723	-0.636247	0.101787	0.1558	0.807245	MMAB
rs4721321	A	G	15107	0.228423	-0.0872228	0.54407	0.156084	0.807245	MAD1L1
rs35531607	T	C	15108	0.206093	-0.0790296	0.491216	0.156569	0.807245	CCSER1 /// KRT19P6
rs11820504	T	C	15103	0.254188	-0.0988011	0.607177	0.158135	0.807245	LINC02702 /// BUD13
rs2281718	T	A	15087	0.211307	-0.0827362	0.50535	0.158989	0.807245	GALNT2
rs7313797	T	C	15098	-0.204127	-0.488402	0.080148	0.159316	0.807245	KCTD10
rs9304381	T	C	15108	-0.262529	-0.629307	0.10425	0.160652	0.807245	LIPG /// SMUG1P1
rs429921	A	G	3744	-0.466271	-1.12104	0.188495	0.162797	0.807245	VAT1L
rs61901969	C	T	15093	0.226197	-0.0922545	0.544649	0.163872	0.807245	GRM5
rs330088	C	T	15059	0.199616	-0.0828698	0.482101	0.166056	0.807245	PPP1R3B-DT
rs1466848	T	C	15107	-0.391774	-0.947405	0.163856	0.166981	0.807245	BOC
rs6606725	C	A	14893	-0.200162	-0.485419	0.085094	0.169041	0.807245	KCTD10
rs15285	C	T	11287	0.252586	-0.108582	0.613755	0.170463	0.807245	LPL
rs12791153	A	T	15108	-0.368551	-0.896751	0.159649	0.171449	0.807245	COX6A1P4 /// MTND4LP18
rs10987006	G	C	15108	0.201697	-0.0876259	0.491021	0.171826	0.807245	PBX3
rs11622927	C	A	15107	-0.365413	-0.890062	0.159237	0.172224	0.807245	ADCK1 /// FXNP1
rs4538155	T	C	15107	0.202528	-0.0893346	0.49439	0.173815	0.807245	LINC01876
rs4121823	A	T	15080	-0.276124	-0.674375	0.122127	0.17417	0.807245	LIPG /// SMUG1P1
rs6982502	T	C	15111	-0.199211	-0.486798	0.0883752	0.174569	0.807245	TRIB1AL
rs28562532	C	T	15109	0.272414	-0.12087	0.665699	0.174591	0.807245	APOB /// TDRD15
rs55994220	C	G	15110	-0.361119	-0.883669	0.161432	0.175586	0.807245	MT1G /// MT1H
rs12130871	A	G	15110	-0.207283	-0.507401	0.0928349	0.175835	0.807245	ARHGAP30
rs73355875	G	A	15109	0.999914	-0.449541	2.44937	0.176346	0.807245	COL22A1 /// KCNK9
rs4495740	T	G	14782	0.207703	-0.0934367	0.508843	0.176429	0.807245	DOCK7
rs6957513	G	A	15036	-0.223353	-0.547326	0.10062	0.176621	0.807245	HDAC9
rs11122454	T	C	15094	0.202578	-0.0914687	0.496624	0.176926	0.807245	GALNT2
rs56372231	C	T	14795	-0.206254	-0.506029	0.0935217	0.177495	0.807245	PAM
rs13274191	A	G	15107	0.211928	-0.0965883	0.520444	0.178189	0.807245	NAT2 /// PSD3
rs964184	C	G	15102	0.265132	-0.124324	0.654588	0.182107	0.807245	ZPR1
rs11137148	C	A	15108	0.281423	-0.132693	0.695539	0.182879	0.807245	ZMYND19 /// ARRDC1
rs651902	T	C	15110	0.197322	-0.0946531	0.489298	0.185311	0.807245	FOXP2 /// MDFIC
rs12661667	C	T	15109	-0.21858	-0.542341	0.10518	0.185759	0.807245	USP49
rs4955158	A	T	15108	-0.589529	-1.46581	0.286755	0.187307	0.807245	LINC01985 /// TGFBR2
rs4960162	T	C	15109	-0.186539	-0.464743	0.0916655	0.188787	0.807245	NRN1 /// F13A1
rs2486876	T	A	15099	0.188036	-0.0924289	0.4685	0.188831	0.807245	LINC00707 /// LINC02665
rs1275539	C	T	15111	0.199304	-0.0990692	0.497677	0.190468	0.807245	TCF23 /// SLC5A6
rs17732997	C	G	15078	-0.187167	-0.467467	0.0931323	0.19062	0.807245	SAMMSON
rs1873027	A	G	14750	-0.195203	-0.490244	0.0998392	0.194724	0.807245	CRBN /// SUMF1
rs13105581	C	T	15111	0.330617	-0.169865	0.8311	0.195407	0.807245	SLC39A8
rs12256551	C	A	10641	-0.268144	-0.674103	0.137815	0.19546	0.807245	MIR1915HG /// SKIDA1
rs112875651	G	A	14894	0.197565	-0.101742	0.496872	0.195761	0.807245	TRIB1AL
rs11621908	C	T	15107	-0.325463	-0.81905	0.168123	0.196229	0.807245	ADCK1 /// FXNP1
rs6466031	G	A	15108	0.187992	-0.0976173	0.4736	0.197025	0.807245	KMT2E /// LINC01004
rs1412139	A	G	15109	0.187467	-0.0978508	0.472786	0.19782	0.807245	ADGRL4 /// LINC02792
rs13253288	C	G	15093	0.194783	-0.102487	0.492053	0.199057	0.807245	UBXN2B /// PTPN11P2
rs261291	T	C	6467	-0.829593	-2.09691	0.437728	0.199492	0.807245	ALDH1A2
rs7644809	C	T	15104	0.185715	-0.0985241	0.469954	0.200337	0.807245	LINC00636 /// LINC00635
rs12740374	G	T	15108	-0.227265	-0.577271	0.122741	0.203146	0.807245	CELSR2
rs373032	A	T	15028	-0.227639	-0.578968	0.123691	0.20411	0.807245	LILRB2
rs11249965	G	C	15110	0.189872	-0.103672	0.483416	0.204884	0.807245	TNKS /// MIR124-1HG
rs258	G	C	15056	-0.188371	-0.479812	0.10307	0.205223	0.807245	LPL
rs11870935	A	G	15109	-0.18107	-0.461848	0.0997078	0.206246	0.807245	KPNB1
rs12069385	C	T	15038	-0.512213	-1.30893	0.284507	0.207646	0.807245	ZMYM4
rs10228350	A	T	15111	-0.189054	-0.483134	0.105025	0.20767	0.807245	FOXP2
rs12401997	C	A	15108	-0.193121	-0.494362	0.10812	0.208933	0.807245	SEMA4A /// SLC25A44
rs2215161	G	T	14941	0.185087	-0.103643	0.473817	0.208967	0.807245	TMEM229A /// SSU72L6
rs7826306	C	G	15104	-0.193455	-0.496229	0.10932	0.210462	0.807245	LPL /// RPL30P9
rs77684884	A	G	15108	0.245421	-0.139423	0.630266	0.211336	0.807245	RBFOX1
rs10505258	C	T	12023	0.200338	-0.113966	0.514642	0.211562	0.807245	TRPS1
rs1607227	G	T	15106	0.197119	-0.11238	0.506618	0.211922	0.807245	LINC02742
rs6999158	T	A	15102	-0.194956	-0.501664	0.111753	0.212828	0.807245	LPL /// RPL30P9
rs6948912	T	C	13286	0.194256	-0.111744	0.500257	0.213415	0.807245	MAD1L1
rs72740818	G	C	15087	0.190725	-0.109849	0.491298	0.213622	0.807245	ALDH1A2
rs77510899	C	T	15110	-0.524401	-1.3547	0.305898	0.215762	0.807245	FAM3D
rs115419280	A	C	15110	0.472211	-0.275851	1.22027	0.216006	0.807245	TNIK
rs6034146	C	A	15108	0.178067	-0.104716	0.46085	0.217135	0.807245	MACROD2
rs646776	T	C	15083	-0.217276	-0.562847	0.128294	0.217829	0.807245	CELSR2 /// PSRC1
rs2075654	C	T	15111	0.243502	-0.144417	0.631422	0.218587	0.807245	DRD2
rs17791768	T	G	15104	0.304981	-0.184054	0.794016	0.221591	0.813721	GPC6-AS1 /// GPC6
rs12583965	A	G	15085	0.332686	-0.202444	0.867816	0.223037	0.813721	OBI1-AS1
rs7742668	G	A	15107	-0.175266	-0.45757	0.107038	0.223669	0.813721	RSPO3
rs11668327	G	C	15109	-0.236796	-0.619617	0.146024	0.225379	0.813721	TOMM40
rs10823607	C	T	15108	-0.244794	-0.641521	0.151933	0.226523	0.813721	ADAMTS14
rs2235229	T	C	15111	-0.177754	-0.466076	0.110568	0.226916	0.813721	GTPBP1
rs3794695	C	T	15093	0.221374	-0.138294	0.581043	0.227683	0.813721	HPR /// TXNL4B
rs17688916	T	A	15110	-0.221903	-0.583291	0.139485	0.228791	0.813721	LINC02210-CRHR1
rs73114337	C	T	15090	-0.448754	-1.18166	0.284147	0.230107	0.813721	LINC02991 /// NDUFA10
rs114821903	T	A	15045	0.263883	-0.167533	0.695299	0.230588	0.813721	SMARCA4
rs13282541	C	T	15106	0.202358	-0.132001	0.536717	0.235547	0.82754	ANK1
rs76976871	A	G	14919	0.225598	-0.148141	0.599338	0.236776	0.828195	NUP93
rs12965067	C	T	15103	0.178073	-0.118638	0.474784	0.239481	0.829912	SMUG1P1 /// ACAA2
rs4846913	A	C	15107	0.175985	-0.117653	0.469623	0.240131	0.829912	GALNT2
rs8077967	C	T	14868	0.182731	-0.122339	0.487802	0.240403	0.829912	METRNL
rs2353082	C	G	15110	0.189749	-0.130089	0.509586	0.244918	0.83	BAZ1B
rs283	C	T	15110	-0.201608	-0.542273	0.139057	0.24608	0.83	LPL
rs10821168	C	T	15110	0.172812	-0.119849	0.465472	0.247138	0.83	PHF2
rs8050478	G	A	15110	-0.164967	-0.445679	0.115744	0.249393	0.83	GNAO1-DT
rs11762784	G	A	15109	-0.165345	-0.448016	0.117326	0.251607	0.83	KLF14 /// LINC-PINT
rs553741	C	G	15107	0.173057	-0.123019	0.469134	0.25196	0.83	PCSK9
rs494697	A	T	15053	-0.399656	-1.08528	0.285971	0.253257	0.83	NGF-AS1 /// ELOCP20
rs540431	A	G	15109	-0.165596	-0.450541	0.11935	0.25469	0.83	DAB1
rs56393506	C	T	15107	-0.218755	-0.595544	0.158035	0.255159	0.83	LPA /// PLG
rs115578460	C	T	15105	0.481975	-0.348704	1.31265	0.255452	0.83	LINC01776 /// SNX7
rs66571810	T	C	15108	0.172629	-0.125796	0.471055	0.256888	0.83	FOXP2
rs1976704	C	T	3157	0.54448	-0.397271	1.48623	0.257144	0.83	PGS1
rs10022270	A	C	15084	0.173372	-0.128052	0.474796	0.259605	0.83	SERF1AP1 /// STMN1P2
rs4719416	G	A	15104	0.192422	-0.142634	0.527479	0.260332	0.83	MAD1L1
rs17401208	A	G	14768	0.392373	-0.29282	1.07757	0.261707	0.83	NR3C1 /// RNU7-156P
rs34920942	C	T	14668	0.165987	-0.124299	0.456273	0.262407	0.83	CCSER1 /// KRT19P6
rs12135996	G	A	15065	-0.174648	-0.480199	0.130903	0.262593	0.83	ARHGAP30
rs11718454	C	T	15110	0.479478	-0.359386	1.31834	0.262596	0.83	RPL21P17 /// RN7SKP144
rs8106503	T	C	14990	0.241344	-0.180897	0.663585	0.262597	0.83	SMARCA4 /// LDLR
rs11664536	T	C	15108	-0.241846	-0.667898	0.184207	0.265897	0.83	EPB41L3
rs2413712	G	A	15105	-0.173638	-0.479562	0.132287	0.265948	0.83	A4GALT /// Y_RNA
rs36005900	G	A	11224	0.416493	-0.321114	1.1541	0.268422	0.83	GJA5
rs5888	G	A	15109	0.161271	-0.124562	0.447103	0.268796	0.83	SCARB1
rs8072993	G	T	15107	-0.177937	-0.493536	0.137662	0.269141	0.83	LINC02693
rs13234407	G	A	15110	-0.158145	-0.438683	0.122393	0.269215	0.83	KLF14 /// LINC-PINT
rs13141053	G	A	15108	-0.161434	-0.448043	0.125175	0.269611	0.83	KLHL8 /// MIR5705
rs365663	A	G	12672	0.169813	-0.132515	0.472141	0.270947	0.83	SLC6A3
rs9517132	C	T	15109	0.167103	-0.131189	0.465396	0.272216	0.83	RPL7AP61 /// IPO5
rs60329942	G	A	15107	0.178081	-0.140012	0.496174	0.272526	0.83	INTS10
rs4402351	A	G	14987	-0.209045	-0.582478	0.164387	0.272565	0.83	ASCL4 /// WSCD2
rs2904129	T	C	15105	-0.315038	-0.878128	0.248053	0.272834	0.83	AGBL2
rs11881756	T	C	15081	0.257066	-0.20377	0.717901	0.274254	0.831138	CEACAM16-AS1
rs4288849	T	C	15024	0.263357	-0.21188	0.738593	0.277421	0.831152	GRIN2B /// MRPS18CP4
rs2519093	C	T	14616	-0.199754	-0.56075	0.161243	0.278133	0.831152	ABO
rs8038326	A	G	15106	-0.175083	-0.494057	0.14389	0.282009	0.831152	SEMA6D
rs11206517	T	G	15109	0.374017	-0.309432	1.05747	0.283456	0.831152	PCSK9
rs75641275	A	C	15106	0.234237	-0.194025	0.662498	0.283722	0.831152	DPYD
rs7218593	C	T	14982	-0.263224	-0.744854	0.218407	0.284092	0.831152	TMEM132E /// CCT6B
rs56028521	G	A	15111	0.299318	-0.250005	0.848641	0.285541	0.831152	LINC02850 /// APOB
rs7951019	T	G	15104	-0.458614	-1.30045	0.383217	0.285632	0.831152	KMT2A
rs4394754	C	T	15110	0.175447	-0.146623	0.497517	0.285661	0.831152	LINC01165 /// INPP5A
rs6990255	C	T	15109	0.350235	-0.292927	0.993397	0.285835	0.831152	RPL6P22 /// RPL10AP3
rs10947987	C	T	15096	0.153282	-0.128443	0.435006	0.28625	0.831152	PRICKLE4
rs71440053	A	T	15108	0.395317	-0.332118	1.12275	0.286821	0.831152	COL4A1
rs2908873	C	T	15078	0.161101	-0.13762	0.459822	0.290506	0.836583	RNU6-257P /// MTND4LP25
rs2022003	A	T	15109	0.167631	-0.143635	0.478897	0.291182	0.836583	SPTA1
rs7308864	G	A	15109	0.153984	-0.132341	0.440309	0.291856	0.836583	MYO1H
rs655720	T	C	9507	0.193684	-0.167601	0.554969	0.293381	0.83793	STAG1
rs6601296	G	A	15082	0.200536	-0.177676	0.578747	0.298706	0.85008	PPP1R3B-DT
rs2112886	T	C	15107	-0.160538	-0.465185	0.144108	0.301681	0.850588	PAM
rs6717858	T	C	15054	0.152716	-0.138255	0.443687	0.303627	0.850588	COBLL1
rs13114738	C	T	15104	0.277784	-0.252098	0.807666	0.304191	0.850588	SLC39A8
rs12628080	G	A	15111	-0.324932	-0.946304	0.29644	0.305403	0.850588	TBC1D22A
rs58953077	C	T	14700	0.152842	-0.139737	0.445421	0.305895	0.850588	TDRD15 /// NUTF2P8
rs1830079	C	T	15106	-0.321363	-0.936782	0.294056	0.306088	0.850588	ZNF273
rs4953023	G	A	15110	-0.291795	-0.851733	0.268143	0.307076	0.850588	ABCG8
rs3903032	A	T	15108	0.238974	-0.221301	0.699248	0.308864	0.850588	LINC02850 /// APOB
rs2186122	T	A	15110	0.146035	-0.135347	0.427417	0.309056	0.850588	PDE4B
rs1991556	G	A	15109	-0.182806	-0.535434	0.169821	0.309597	0.850588	MAPT
rs10926019	T	C	15108	-0.199356	-0.586091	0.187378	0.312336	0.851769	CHRM3 /// RPS7P5
rs11648341	A	G	15108	0.183129	-0.172262	0.538519	0.31252	0.851769	ACSM2B
rs73245968	A	G	15086	-0.182429	-0.537735	0.172877	0.314257	0.851769	LINC02326 /// RNU11-5P
rs12606995	G	C	15105	-0.160533	-0.475062	0.153996	0.317142	0.851769	TCF4 /// TCF4-AS1
rs34006994	C	T	15109	0.142888	-0.140141	0.425916	0.322422	0.851769	MACO1
rs9843801	T	C	11386	0.157655	-0.154745	0.470055	0.322609	0.851769	PCCB
rs9938160	T	C	15104	0.151013	-0.148882	0.450909	0.32367	0.851769	HERPUD1 /// CETP
rs7689238	T	C	15109	0.141999	-0.140502	0.424499	0.324538	0.851769	AFAP1
rs7679068	T	C	15109	0.140556	-0.139597	0.42071	0.325441	0.851769	ZNF827
rs111837003	C	T	15107	-0.217145	-0.651157	0.216867	0.326785	0.851769	BAZ1B
rs117831057	A	G	14988	0.313192	-0.315577	0.94196	0.328933	0.851769	AP1M2 /// SLC44A2
rs1318175	C	T	15110	0.194796	-0.196771	0.586364	0.329541	0.851769	ALDH1A2
rs12567114	G	A	15108	-0.158202	-0.476532	0.160129	0.330032	0.851769	MIR137HG /// NFU1P2
rs148426027	C	G	15089	0.604019	-0.611865	1.8199	0.330226	0.851769	EFCAB6
rs2329567	C	A	6690	-0.359683	-1.0839	0.364533	0.330345	0.851769	GRB10 /// COBL
rs9533521	T	A	15109	-0.143434	-0.432779	0.145911	0.331254	0.851769	ENOX1 /// ENOX1-AS1
rs181559417	G	T	15084	0.653742	-0.666114	1.9736	0.33165	0.851769	DAPL1
rs2245793	C	T	13973	0.239713	-0.244903	0.724328	0.332303	0.851769	ABCA1
rs2298969	A	G	15041	0.138658	-0.142073	0.419389	0.333014	0.851769	HTT
rs668948	A	G	15110	0.178799	-0.183541	0.541139	0.333465	0.851769	APOB /// TDRD15
rs143750764	C	T	15108	-0.402536	-1.21923	0.414162	0.334029	0.851769	NPNT /// TBCK
rs9302635	T	C	15099	0.177554	-0.182717	0.537824	0.334076	0.851769	DHX38
rs35577563	C	G	15105	0.143317	-0.148176	0.434809	0.335224	0.851769	CLPTM1 /// RELB
rs1436345	G	A	15109	-0.147183	-0.447042	0.152676	0.336035	0.851769	EZRP1 /// ALCAM
rs838909	A	G	15060	-0.138946	-0.4225	0.144608	0.336846	0.851769	SCARB1
rs7137190	G	C	14978	-0.139122	-0.424188	0.145944	0.338805	0.854004	MYO1H
rs7896356	G	T	2333	-0.913844	-2.79654	0.968849	0.341426	0.857888	AKR1C7P /// RPL26P28
rs11130227	A	G	15000	0.13698	-0.14628	0.420241	0.343228	0.859694	RBM6
rs10992865	A	G	15109	0.140502	-0.153716	0.434721	0.349289	0.870496	PHF2 /// MIR4291
rs11987678	T	C	15109	0.279495	-0.30632	0.86531	0.349733	0.870496	RPL13AP18 /// RNU6-1213P
rs2745826	A	T	15105	0.134815	-0.148484	0.418115	0.350975	0.870857	BANF2 /// RNU6-192P
rs61248122	A	T	15109	-0.455248	-1.41574	0.505244	0.352904	0.871187	HSD17B2-AS1
rs3846663	C	T	15110	0.133979	-0.149827	0.417786	0.354831	0.871187	HMGCR /// CERT1
rs4618068	C	T	14016	0.172754	-0.193332	0.538839	0.355021	0.871187	LINC02966
rs9367621	T	A	6875	-0.196506	-0.613583	0.220571	0.35578	0.871187	HCRTR2
rs7903921	C	A	15110	0.137668	-0.155039	0.430375	0.35662	0.871187	LINC02646
rs146580409	C	T	15108	-0.309668	-0.97218	0.352843	0.359605	0.871187	MTHFD1L
rs2070669	G	C	15111	0.143663	-0.1646	0.451927	0.36102	0.871187	APOC3
rs1582888	A	G	15105	0.144926	-0.166522	0.456374	0.361754	0.871187	RNU7-156P /// MIR5197
rs41279716	A	T	15037	-0.167209	-0.526608	0.192191	0.361841	0.871187	CELSR2
rs73720625	C	T	15076	-0.328591	-1.03522	0.378037	0.36208	0.871187	OFCC1
rs180769	C	T	11982	0.14733	-0.170357	0.465016	0.363377	0.871666	TRPC7
rs35160687	C	T	15099	-0.130765	-0.413827	0.152298	0.365235	0.871696	REEP1
rs342467	C	T	15109	-0.133588	-0.422974	0.155797	0.365585	0.871696	AFF1
rs17137124	C	T	15082	0.129399	-0.151654	0.410452	0.366854	0.872103	FOXP2
rs12695617	A	G	14481	0.133337	-0.15738	0.424054	0.368688	0.873115	KY /// RNU6-1174P
rs113322698	G	A	15033	-0.14076	-0.448171	0.16665	0.369479	0.873115	KDM3B
rs1263056	G	A	14601	0.129965	-0.155403	0.415333	0.372057	0.876597	LINC02702 /// BUD13
rs3122163	T	C	15106	-0.164687	-0.528403	0.199029	0.374836	0.880532	HCRTR2
rs613872	T	G	15099	-0.173915	-0.561607	0.213776	0.37928	0.887625	TCF4
rs2192528	G	A	15102	-0.127395	-0.412522	0.157732	0.381185	0.887625	LCORL /// LINC02438
rs151014368	G	A	15104	0.157307	-0.194784	0.509397	0.381209	0.887625	LMAN2
rs1229762	T	C	15110	0.13403	-0.167745	0.435804	0.384029	0.890533	FOXP2
rs1229761	A	C	15111	0.133855	-0.167952	0.435662	0.384701	0.890533	FOXP2
rs2913980	G	A	11491	-0.179069	-0.586786	0.228649	0.389341	0.893017	RAB11B-AS1
rs35662245	T	A	15098	0.130201	-0.167338	0.42774	0.391078	0.893017	LINC01911
rs2326816	C	T	15108	0.123379	-0.159388	0.406147	0.392448	0.893017	LAMA2
rs1185359	T	C	15107	-0.176524	-0.582485	0.229438	0.394076	0.893017	LINC02114 /// LINC01020
rs10491242	A	G	15110	0.196699	-0.257529	0.650927	0.396024	0.893017	ATP6AP1L /// RPL5P16
rs12140153	G	T	15111	0.224739	-0.296464	0.745941	0.398043	0.893017	PATJ
rs3741521	G	A	2572	0.553382	-0.731304	1.83807	0.398524	0.893017	SCARB1
rs11144594	C	G	15095	0.196935	-0.260394	0.654263	0.39867	0.893017	RNU6-1228P /// OTX2P1
rs2575876	G	A	14150	-0.139889	-0.465151	0.185373	0.39926	0.893017	ABCA1
rs12444708	C	T	15109	0.181164	-0.242426	0.604754	0.401889	0.893017	HERPUD1 /// CETP
rs62442912	C	T	14249	0.146834	-0.196686	0.490354	0.402162	0.893017	MAD1L1
rs6586891	A	C	15051	-0.127169	-0.424767	0.170429	0.402295	0.893017	LPL /// RPL30P9
rs3898938	C	T	15088	0.120296	-0.162096	0.402688	0.40376	0.893017	INTS10 /// LPL
rs7298909	T	C	15104	0.197048	-0.266923	0.66102	0.405186	0.893017	SBNO1
rs117535166	C	G	15107	-0.288535	-0.968564	0.391495	0.405631	0.893017	LINC01910 /// LARP7P3
rs7750288	A	G	15102	-0.133418	-0.44909	0.182254	0.40746	0.893017	IGF2R
rs7687601	A	G	15090	0.527026	-0.720742	1.77479	0.407761	0.893017	TLL1
rs3938236	C	A	15108	-0.188418	-0.636054	0.259219	0.409382	0.893017	SPRED1
rs3110628	G	C	15111	0.121271	-0.169851	0.412394	0.414242	0.893017	SYNRG
rs4767550	A	G	15110	0.122786	-0.172006	0.417578	0.414294	0.893017	KSR2
rs289718	C	T	1793	0.528392	-0.743647	1.80043	0.41556	0.893017	CETP
rs10814514	T	C	15107	0.149744	-0.211102	0.51059	0.416019	0.893017	ZCCHC7
rs74974644	G	A	15110	-0.239904	-0.818889	0.33908	0.416724	0.893017	MRPL33
rs10744183	A	G	15099	0.122473	-0.173486	0.418433	0.417326	0.893017	SCARB1
rs71556715	C	T	15100	-0.179238	-0.614347	0.255871	0.419445	0.893017	BAZ1B
rs3863381	A	G	15101	-0.161086	-0.552331	0.230158	0.419683	0.893017	CASC18
rs2777803	A	G	15111	0.190726	-0.272886	0.654337	0.420063	0.893017	ABCA1
rs146977851	C	T	15108	0.333715	-0.477598	1.14503	0.420135	0.893017	PCDH15
rs60882754	A	T	15044	-0.238553	-0.818799	0.341693	0.420365	0.893017	PCMTD1-DT /// ST18
rs7660883	C	G	15108	-0.119145	-0.409196	0.170906	0.420762	0.893017	AFF1
rs10268294	A	C	15108	0.137075	-0.197141	0.471291	0.421478	0.893017	MAD1L1
rs4804562	G	A	14071	0.121888	-0.175677	0.419453	0.422069	0.893017	SMARCA4
rs10983391	A	C	15108	0.119578	-0.172864	0.41202	0.422889	0.893017	ASTN2
rs58847685	T	C	15103	-0.146948	-0.510101	0.216206	0.427728	0.900838	PLTP /// PCIF1
rs13225495	G	A	14970	-0.116612	-0.406567	0.173344	0.430555	0.902965	FOXP2
rs702612	G	A	15109	0.219867	-0.327374	0.767108	0.431012	0.902965	ASS1P9 /// ARL15
rs17162401	C	G	15098	0.427846	-0.642024	1.49772	0.433158	0.905073	PER3P1 /// U3
rs4926854	T	C	15108	-0.115241	-0.404904	0.174423	0.435533	0.907646	LINC01389
rs289713	A	T	15109	-0.13734	-0.484123	0.209442	0.437615	0.909597	CETP
rs13109404	T	G	15109	0.226162	-0.347126	0.799449	0.439402	0.91015	BANK1
rs1182841	G	A	15108	-0.126562	-0.449434	0.196311	0.442321	0.91015	TUBBP11 /// RAP1BP2
rs103294	C	T	15076	0.137532	-0.214059	0.489124	0.443272	0.91015	MIR4752 /// LILRA5
rs62061734	T	C	15085	-0.137148	-0.488732	0.214436	0.444538	0.91015	MAPT
rs13107325	C	T	15104	0.218196	-0.341996	0.778388	0.445218	0.91015	SLC39A8
rs12591373	G	A	15109	0.142615	-0.225874	0.511105	0.448116	0.91015	PWRN4
rs681554	T	C	15103	-0.15375	-0.552579	0.24508	0.449906	0.91015	GCLC /// KILH
rs11739656	C	T	11771	-0.236695	-0.855967	0.382578	0.453782	0.91015	MIR4634 /// LINC01951
rs12720922	G	A	15106	-0.13665	-0.494925	0.221625	0.45473	0.91015	CETP
rs7534398	T	A	14880	-0.13711	-0.497023	0.222802	0.455271	0.91015	CAMTA1
rs11648003	A	G	15106	0.131378	-0.213852	0.476608	0.455746	0.91015	DHODH
rs7799249	C	A	15044	-0.116065	-0.421675	0.189545	0.45666	0.91015	ATP6V0A4
rs4296102	T	C	11386	0.141693	-0.23156	0.514945	0.456856	0.91015	MIR3685 /// RNU6-735P
rs269054	T	A	15024	0.109667	-0.179334	0.398668	0.45703	0.91015	DAB1
rs113113059	T	C	15097	-0.126846	-0.461444	0.207753	0.457471	0.91015	CUL9
rs9451146	C	T	15108	-0.127165	-0.463563	0.209233	0.458752	0.91015	PNRC1 /// RN7SL336P
rs112230981	A	G	15111	-0.285904	-1.04248	0.470673	0.458904	0.91015	ERC2
rs10902444	C	T	15110	0.326475	-0.537791	1.19074	0.459074	0.91015	SFSWAP
rs4535301	G	T	15097	0.107976	-0.178239	0.394192	0.45966	0.91015	SH3RF1 /// NEK1
rs666947	C	T	15098	0.17231	-0.287389	0.632009	0.462549	0.910521	LINC01648 /// MATN1
rs57537843	G	A	14675	-0.110999	-0.40743	0.185432	0.463004	0.910521	RN7SL117P /// RNA5SP87
rs11071371	C	T	15111	0.155881	-0.260676	0.572438	0.463288	0.910521	ALDH1A2
rs2012796	G	A	14309	-0.1193	-0.439748	0.201148	0.465587	0.91278	STON2
rs10166647	T	C	15107	-0.105665	-0.392626	0.181296	0.47048	0.913178	TDRD15 /// NUTF2P8
rs1021435	G	A	15109	-0.103064	-0.383351	0.177222	0.471094	0.913178	CSGALNACT1
rs11672103	T	C	15098	-0.10469	-0.389866	0.180486	0.471824	0.913178	UBL5 /// PIN1-DT
rs73783061	G	C	15110	-0.399041	-1.48729	0.689213	0.472339	0.913178	LVRN
rs2821357	T	G	12860	-0.173556	-0.648041	0.300928	0.473428	0.913178	RNU6-716P
rs12215241	G	A	15093	0.135212	-0.234805	0.50523	0.47386	0.913178	LINC00240
rs211800	A	G	9567	-0.132795	-0.496657	0.231066	0.474417	0.913178	RPL3P8 /// IMMP2L
rs429358	T	C	15101	0.149211	-0.260161	0.558584	0.47499	0.913178	APOE
rs2117512	C	G	15094	-0.104235	-0.39204	0.18357	0.477801	0.913232	TMED4 /// OGDH
rs13226650	A	G	15101	-0.132037	-0.499785	0.235712	0.481616	0.913232	MLXIPL
rs12988758	T	C	15111	0.113399	-0.202494	0.429291	0.481692	0.913232	MYO1B
rs9321171	C	T	15103	0.100928	-0.180735	0.382592	0.482483	0.913232	LAMA2 /// ARHGAP18
rs10421649	A	T	15083	-0.10145	-0.385118	0.182218	0.483331	0.913232	UBL5 /// PIN1-DT
rs12246842	G	A	15099	-0.102512	-0.390279	0.185256	0.485052	0.913232	MLLT10
rs34786000	T	G	15107	-0.102659	-0.391313	0.185995	0.485769	0.913232	UBL5 /// PIN1-DT
rs460692	T	C	15111	-0.150405	-0.573754	0.272944	0.486226	0.913232	IRX2-DT /// LINC01377
rs12165098	G	A	15098	0.154536	-0.280921	0.589993	0.486707	0.913232	RNU6-706P /// MIR924HG
rs13002630	T	A	9364	0.215594	-0.393072	0.82426	0.487536	0.913232	EPCAM-DT
rs2287838	A	G	15093	-0.102001	-0.390766	0.186763	0.488732	0.913232	PIN1
rs10888177	G	A	15108	0.0988948	-0.18319	0.38098	0.491998	0.913232	LPL /// RPL30P9
rs17800197	A	G	15108	-0.146634	-0.567323	0.274054	0.494505	0.913232	SAMMSON /// COX6CP6
rs61980273	G	A	15110	0.281478	-0.527585	1.09054	0.495312	0.913232	PRIMA1
rs998606	A	C	15110	0.164957	-0.309613	0.639527	0.495701	0.913232	PPIAP39 /// HABP2
rs9362971	T	C	15108	0.100283	-0.188253	0.388819	0.495744	0.913232	U3 /// LINC02531
rs17601612	G	C	15106	-0.102631	-0.40021	0.194949	0.499065	0.913232	DRD2
rs769449	G	A	15105	0.162106	-0.308011	0.632223	0.499144	0.913232	APOE
rs35799005	A	G	15107	0.246911	-0.470825	0.964648	0.500149	0.913232	KLF13
rs1892312	A	G	15100	0.202625	-0.387152	0.792402	0.500711	0.913232	CDH4
rs1260326	C	T	15093	-0.0989219	-0.387311	0.189467	0.501394	0.913232	GCKR
rs836901	C	T	10643	0.522063	-1.00364	2.04776	0.502437	0.913232	ZNF486
rs3289	T	C	15109	-0.293499	-1.15152	0.564527	0.502583	0.913232	LPL
rs12462756	G	A	15106	0.120072	-0.23165	0.471793	0.503433	0.913232	PRR12
rs11763750	G	A	15108	0.120717	-0.233524	0.474957	0.504192	0.913232	MAD1L1
rs11883686	A	T	15110	0.101088	-0.196062	0.398238	0.504923	0.913232	LINC01876
rs6855246	A	G	14505	0.174839	-0.342784	0.692462	0.507956	0.915887	BANK1 /// SLC39A8
rs79746559	G	A	15110	0.292755	-0.577922	1.16343	0.509886	0.915887	PLPPR5
rs686030	A	C	15062	-0.140224	-0.557388	0.27694	0.510014	0.915887	TTC39B
rs4075349	C	T	15098	-0.0946766	-0.37796	0.188607	0.512441	0.915887	IGFBP7-AS1
rs7616632	T	G	15109	-0.0948593	-0.380258	0.190539	0.514761	0.915887	IL20RB /// RNA5SP142
rs596773	G	A	15109	-0.122011	-0.489532	0.245509	0.515255	0.915887	CELSR2
rs1441770	G	A	10378	0.127249	-0.256495	0.510994	0.515743	0.915887	INTS10 /// LPL
rs62141290	T	C	15066	0.117909	-0.237922	0.47374	0.516043	0.915887	C2orf16
rs34731055	C	T	11463	0.200445	-0.407912	0.808802	0.518421	0.915887	MAD1L1
rs2231265	G	A	15077	-0.110716	-0.447716	0.226284	0.519629	0.915887	PNRC1-DT
rs116197893	C	T	15105	0.144512	-0.299757	0.588782	0.523773	0.915887	MYLK-AS1
rs1011685	C	T	14695	0.161074	-0.334881	0.65703	0.524419	0.915887	LPL /// RPL30P9
rs584007	G	A	15104	-0.0939805	-0.383826	0.195865	0.525098	0.915887	APOE /// APOC1
rs289719	T	C	1791	0.3534	-0.737951	1.44475	0.525642	0.915887	CETP
rs2006810	T	C	15105	0.0928472	-0.194062	0.379756	0.525906	0.915887	AUTS2
rs10744213	G	A	2825	-0.620062	-2.53616	1.29603	0.525913	0.915887	TMEM132B
rs35006130	T	G	8093	0.225024	-0.470681	0.920729	0.526116	0.915887	RCCD1 /// PRC1
rs66466742	C	T	15095	-0.195056	-0.799624	0.409512	0.527154	0.915887	DOCK6
rs3823624	T	C	15107	0.113009	-0.241868	0.467886	0.532535	0.921046	MAD1L1
rs187579	A	C	15084	-0.0975827	-0.404673	0.209508	0.533411	0.921046	MACIR
rs2072727	C	T	15096	-0.0901117	-0.373825	0.193602	0.533604	0.921046	PABPC1L
rs7599488	C	T	15111	-0.0895207	-0.373621	0.194579	0.536846	0.921998	BCL11A
rs2691586	T	C	15109	0.0900915	-0.196032	0.376215	0.537147	0.921998	SNX13
rs395908	G	A	15105	-0.121639	-0.508424	0.265145	0.537639	0.921998	NECTIN2
rs73959582	T	C	14855	-0.150629	-0.63236	0.331103	0.539979	0.924016	LIPG /// SMUG1P1
rs9464149	T	G	15102	0.0879921	-0.195238	0.371222	0.542584	0.926477	FAM83B
rs60363520	C	T	15110	-0.400462	-1.70689	0.905962	0.547977	0.933678	MGMT
rs10755687	C	A	15110	0.105196	-0.241219	0.45161	0.551722	0.938046	DEF6
rs56314523	G	A	15070	-0.096931	-0.419954	0.226092	0.556442	0.944049	ICA1
rs11640954	G	A	15109	0.105154	-0.247545	0.457852	0.558989	0.944637	SLC12A3
rs4810479	T	C	15109	-0.0938742	-0.409411	0.221663	0.559825	0.944637	PLTP /// PCIF1
rs139919599	A	G	15110	0.136553	-0.323145	0.59625	0.560428	0.944637	LINC02850 /// APOB
rs7559082	A	G	14980	-0.102951	-0.450521	0.244619	0.561548	0.944637	NCOA1
rs2919869	G	A	15111	0.0931714	-0.22312	0.409463	0.5637	0.945077	SMYD1
rs10789347	T	C	15080	-0.178737	-0.786896	0.429422	0.564595	0.945077	LINC02797 /// KRT8P21
rs6575005	T	C	15108	-0.0930854	-0.411157	0.224986	0.566242	0.945077	NOVA1
rs10823730	T	C	3206	0.62733	-1.52152	2.77618	0.567196	0.945077	SLC29A3 /// CDH23
rs10244093	C	T	15110	0.10366	-0.2534	0.46072	0.569351	0.945077	MAGI2
rs6466171	C	G	15110	0.103965	-0.254696	0.462627	0.569943	0.945077	MAGI2
rs1839069	G	A	11273	-0.170636	-0.759632	0.41836	0.570161	0.945077	FHIT
rs10899257	G	A	15080	-0.119201	-0.531909	0.293506	0.571331	0.945077	GUCY2EP
rs11643715	C	G	15106	0.0887958	-0.22058	0.398172	0.573748	0.947102	PRKCB
rs205024	C	T	15103	0.082356	-0.205636	0.370348	0.57515	0.947447	SHISA6
rs57234495	G	A	15107	0.100542	-0.255658	0.456741	0.58011	0.953638	MAD1L1
rs2764894	C	A	15110	0.0791117	-0.203297	0.361521	0.582972	0.954718	LINC01135
rs117844066	G	C	15098	-0.110005	-0.504107	0.284097	0.584322	0.954718	PKD1L3
rs204474	T	C	15105	0.0817836	-0.211253	0.37482	0.584374	0.954718	CLPTM1
rs13084543	G	C	15101	-0.0799592	-0.368055	0.208137	0.586458	0.955639	RPS20P14 /// RPL29P9
rs3996329	G	A	15109	0.10476	-0.273589	0.483108	0.587345	0.955639	MAD1L1
rs118039278	G	A	15107	-0.167261	-0.774367	0.439846	0.589212	0.956716	LPA
rs79972364	G	C	15047	0.207014	-0.552324	0.966351	0.593111	0.957225	NALCN
rs1532085	G	A	15077	0.0789677	-0.211731	0.369666	0.594435	0.957225	ALDH1A2
rs10138240	G	C	15108	-0.0767845	-0.359945	0.206376	0.595084	0.957225	KCNH5
rs4245791	T	C	15095	-0.0832884	-0.393229	0.226652	0.59841	0.957225	ABCG8
rs4875540	A	G	15106	-0.126239	-0.596014	0.343537	0.598414	0.957225	RN7SL318P /// RPL23AP54
rs10773112	T	C	15105	-0.0832889	-0.395261	0.228683	0.600791	0.957225	SCARB1
rs55658675	C	T	15106	-0.081609	-0.387505	0.224287	0.601049	0.957225	MAX
rs2079070	G	C	15069	0.0880552	-0.24211	0.41822	0.601166	0.957225	FOXP2
rs9345234	C	A	15105	0.0751468	-0.207753	0.358047	0.602628	0.957225	U3 /// LINC02531
rs61905084	T	C	15106	-0.0958783	-0.457672	0.265915	0.603477	0.957225	LINC02702 /// BUD13
rs35800	C	G	15109	-0.0789056	-0.377728	0.219917	0.604781	0.957225	MACIR
rs6073958	T	C	15090	-0.0919683	-0.440709	0.256772	0.605245	0.957225	PLTP /// PCIF1
rs915416	G	C	15033	0.0823306	-0.230588	0.395249	0.60608	0.957225	C1orf94 /// MIR552
rs1243197	C	T	14521	-0.0745457	-0.35813	0.209039	0.606403	0.957225	MLLT10
rs4783961	G	A	15110	-0.0722974	-0.351843	0.207248	0.612228	0.95947	HERPUD1 /// CETP
rs59781045	C	T	15093	-0.13408	-0.65463	0.386469	0.613674	0.95947	PCSK7
rs10488193	A	G	15105	0.121166	-0.35002	0.592352	0.614256	0.95947	TMEM106B
rs4300861	C	T	15110	-0.0754708	-0.369438	0.218496	0.614834	0.95947	RN7SL117P /// RNA5SP87
rs12336359	G	C	15103	-0.0745398	-0.365676	0.216597	0.615801	0.95947	GLIS3
rs79108221	C	T	14999	0.118667	-0.346791	0.584124	0.617296	0.95947	LPL /// RPL30P9
rs75458655	C	T	15109	0.236367	-0.697794	1.17053	0.61995	0.95947	MPZL3
rs1633063	C	T	15107	0.0828325	-0.245863	0.411528	0.621364	0.95947	IFITM4P /// HLA-V
rs11654671	A	T	15110	-0.0798702	-0.397367	0.237626	0.621975	0.95947	PLD2 /// MINK1
rs6672390	G	T	15086	-0.103285	-0.515104	0.308535	0.62303	0.95947	S100A7 /// RN7SL44P
rs9810253	C	A	14155	0.0807194	-0.242303	0.403742	0.624296	0.95947	HACD2
rs2303100	T	C	15108	-0.0720326	-0.360608	0.216543	0.624675	0.95947	OLFM2
rs4733156	C	A	6390	0.176063	-0.529557	0.881684	0.624812	0.95947	RANP9 /// RNU6-528P
rs62508246	G	C	15103	0.087349	-0.263085	0.437783	0.625168	0.95947	ANK1 /// KAT6A
rs11650677	G	A	15109	0.0753301	-0.229291	0.379951	0.627902	0.95947	SHISA6
rs217396	T	A	14021	-0.0712457	-0.359616	0.217124	0.628219	0.95947	NPC1L1 /// DDX56
rs4276324	G	A	15109	-0.123421	-0.623192	0.376349	0.628369	0.95947	MIR4455 /// LINC02437
rs12705972	T	A	6105	-0.154093	-0.782735	0.47455	0.630924	0.961523	FOXP2
rs5117	T	C	15085	0.0825644	-0.2581	0.423229	0.634771	0.965317	APOC1
rs174551	T	C	15099	0.0720398	-0.226773	0.370852	0.636554	0.965317	FADS2 /// FADS1
rs4387433	A	G	15104	0.067707	-0.213556	0.34897	0.637061	0.965317	PPFIA2
rs78484886	A	G	15107	-0.141577	-0.742317	0.459164	0.644149	0.968426	PPM1G /// NRBP1
rs184371102	G	T	15096	0.260823	-0.847031	1.36868	0.644486	0.968426	LPL /// RPL30P9
rs35866622	C	T	15108	-0.0683743	-0.359222	0.222473	0.64497	0.968426	MAMSTR
rs157582	C	T	15108	0.0783345	-0.256127	0.412796	0.646202	0.968426	TOMM40
rs171695	C	T	15109	-0.0683056	-0.360455	0.223843	0.646775	0.968426	MACIR /// PDZPH1P
rs6461337	C	T	15090	0.0670373	-0.220311	0.354386	0.64749	0.968426	LINC02889 /// SNX13
rs71511762	C	A	15111	0.173595	-0.570864	0.918053	0.64765	0.968426	TOPORSLP /// OR13F1
rs174545	C	G	15110	0.0690824	-0.228932	0.367096	0.649586	0.968674	FADS1 /// FADS2
rs7686205	A	G	14257	0.0685265	-0.227894	0.364947	0.650473	0.968674	KCTD8 /// YIPF7
rs1800588	C	T	15102	0.0777228	-0.260086	0.415532	0.652028	0.968674	ALDH1A2 /// LIPC
rs62442903	G	A	15109	0.0811391	-0.27319	0.435468	0.653562	0.968674	MAD1L1
rs412464	C	T	15106	0.0642457	-0.217351	0.345842	0.654758	0.968674	VAT1L /// CLEC3A
rs5757675	T	G	15107	0.0720112	-0.243992	0.388015	0.655136	0.968674	TAB1 /// MGAT3
rs12699476	C	A	14044	0.0730679	-0.250582	0.396717	0.658137	0.969787	MAD1L1
rs147577476	A	G	15104	0.198766	-0.682189	1.07972	0.658331	0.969787	FOXB1 /// ANXA2
rs10747215	C	G	15086	-0.222534	-1.22165	0.77658	0.662441	0.970599	BDP1P /// RNA5SP461
rs10262103	A	C	15110	0.0625663	-0.22003	0.345162	0.664337	0.970599	FOXP2
rs9903973	C	T	8647	0.0826319	-0.291075	0.456339	0.664742	0.970599	LINC01982
rs7463291	T	C	446	-0.406889	-2.25604	1.44227	0.666271	0.970599	ZDHHC2
rs1138429	A	T	15017	-0.0996363	-0.552601	0.353328	0.666378	0.970599	SLC12A3
rs149473221	A	T	15105	0.294446	-1.04497	1.63386	0.666568	0.970599	FBXW8
rs72629499	G	A	11349	0.075002	-0.269746	0.41975	0.669815	0.970599	LINC00333 /// LINC00375
rs75639044	A	C	15110	0.0767422	-0.280205	0.433689	0.673474	0.970599	COG5
rs16893522	G	A	15100	-0.0896134	-0.50648	0.327254	0.673513	0.970599	SNORA70 /// LINC01526
rs79903896	A	C	15111	-0.203249	-1.15039	0.743893	0.674053	0.970599	SCFD1 /// RPL12P5
rs3859113	T	C	15100	0.116859	-0.428677	0.662394	0.6746	0.970599	MT1F /// MT1G
rs4149307	C	T	15108	0.0758731	-0.281206	0.432952	0.677075	0.970599	ABCA1
rs174537	G	T	15105	0.0634466	-0.235242	0.362135	0.677169	0.970599	MYRF /// TMEM258
rs145034453	T	A	15107	-0.291997	-1.66849	1.08449	0.677578	0.970599	LINC02782 /// MIR4689
rs11774568	C	A	15081	-0.065551	-0.375614	0.244512	0.678611	0.970599	DEFB136 /// DEFB135
rs16834426	G	A	15092	0.0675427	-0.25207	0.387155	0.678733	0.970599	HACD2
rs10937060	C	T	14517	-0.0679808	-0.391728	0.255767	0.680666	0.970599	SOX2-OT
rs10483350	A	G	15110	-0.0739702	-0.427616	0.279675	0.681839	0.970599	LINC02326 /// RNU11-5P
rs12463754	C	G	15096	0.0646676	-0.245049	0.374384	0.682369	0.970599	SCN1A /// SCN1A-AS1
rs35246381	T	C	15108	-0.0665334	-0.392194	0.259128	0.688843	0.970599	NAT2 /// PSD3
rs26877	C	T	15110	-0.0789828	-0.467823	0.309857	0.690545	0.970599	LINC02114 /// LINC01020
rs6979198	T	G	15110	0.0721424	-0.28455	0.428835	0.691803	0.970599	COG5
rs11928693	G	T	15093	0.0643491	-0.254954	0.383653	0.69285	0.970599	HACD2
rs78308718	T	C	15103	0.0692394	-0.276536	0.415014	0.69471	0.970599	ADCY2
rs7115856	A	C	5412	-0.20973	-1.26236	0.842903	0.69616	0.970599	HSD17B12
rs4425006	C	T	15076	0.105389	-0.438321	0.649099	0.704016	0.970599	QTRT1
rs28534677	C	A	15055	0.131776	-0.559248	0.8228	0.708584	0.970599	LINC02195 /// C16orf82
rs1168696	C	T	14997	0.0633434	-0.270083	0.39677	0.709634	0.970599	CACNA2D3
rs75389424	A	G	14949	0.216222	-0.927477	1.35992	0.71098	0.970599	MIR1263 /// LINC01323
rs7924896	A	T	15060	0.0543947	-0.233438	0.342227	0.711088	0.970599	METTL15
rs1409925	T	A	14896	-0.0619531	-0.391948	0.268042	0.712901	0.970599	LINGO2
rs1304136	T	C	14944	-0.0529529	-0.335645	0.229739	0.713519	0.970599	LINC02112 /// ATPSCKMT
rs934197	G	A	15111	0.0580184	-0.253274	0.369311	0.71489	0.970599	APOB /// TDRD15
rs4780805	G	A	15064	-0.0750652	-0.479034	0.328903	0.715709	0.970599	LINC02858 /// TMC5
rs7778250	A	C	15085	-0.0579744	-0.370208	0.254259	0.715919	0.970599	DUS4L /// BCAP29 /// BCAP29
rs4485443	G	T	15107	0.0706011	-0.31065	0.451852	0.716641	0.970599	CELF4
rs1668331	G	T	15102	0.0540507	-0.237878	0.345979	0.716688	0.970599	FOXP2
rs4469070	A	G	15109	-0.0576629	-0.369191	0.253865	0.716767	0.970599	LINC00504
rs1115784	A	G	15110	-0.0565642	-0.363455	0.250327	0.717914	0.970599	NAT2
rs2278331	T	G	15031	0.0559486	-0.248006	0.359903	0.718272	0.970599	RN7SL401P /// FBXO15
rs2454703	C	T	15103	0.0521933	-0.232986	0.337373	0.719812	0.970599	HCAR3 /// HCAR1
rs10173260	C	T	15109	0.052546	-0.234605	0.339697	0.719853	0.970599	MAP2
rs62144584	T	C	14259	-0.0619388	-0.401159	0.277282	0.720438	0.970599	NCOA1 /// PTRHD1
rs289727	T	C	15110	-0.0542589	-0.351879	0.243361	0.720853	0.970599	NLRC5
rs9906564	T	C	15102	0.0607467	-0.272582	0.394075	0.72095	0.970599	RNA5SP448 /// GPRC5C
rs12903590	A	T	15102	0.0774075	-0.350187	0.505001	0.72273	0.970599	ALDH1A2
rs7524118	C	T	15109	0.0564029	-0.255339	0.368145	0.72288	0.970599	C1orf94 /// MIR552
rs11640439	G	A	15111	0.0868955	-0.39505	0.568841	0.7238	0.970599	PLLP
rs6420432	T	C	14892	0.0681744	-0.315245	0.451594	0.727469	0.970599	HSD17B2-AS1
rs6512653	G	A	15108	-0.194445	-1.29453	0.905643	0.729019	0.970599	PTPN1
rs7923544	T	G	15098	-0.0499384	-0.333136	0.233259	0.729632	0.970599	JMJD1C
rs2802867	A	G	15106	-0.0616693	-0.413164	0.289825	0.730941	0.970599	MIR4422HG
rs2169387	G	A	15060	0.0825771	-0.389688	0.554843	0.73182	0.970599	PPP1R3B-DT
rs78267637	C	G	15106	-0.145327	-0.976792	0.686137	0.73192	0.970599	RPL6P22 /// RPL10AP3
rs62240987	G	A	14893	-0.0592635	-0.398682	0.280155	0.732189	0.970599	SHISA8 /// TNFRSF13C
rs2287922	G	A	15108	-0.0501044	-0.337586	0.237378	0.732655	0.970599	RASIP1
rs6438802	G	C	15110	0.0520358	-0.24682	0.350892	0.732906	0.970599	HACD2
rs73557392	C	T	15106	-0.107683	-0.726834	0.511467	0.733195	0.970599	RPL6P22 /// RPL10AP3
rs312030	C	T	15111	0.0982688	-0.472789	0.669327	0.73591	0.970599	TDRD15 /// NUTF2P8
rs7187275	C	A	14502	-0.104961	-0.715547	0.505625	0.736176	0.970599	NLRC5
rs261290	C	T	15080	-0.0510466	-0.34917	0.247077	0.737174	0.970599	ALDH1A2
rs8024058	A	T	15107	0.0527751	-0.256882	0.362432	0.738351	0.970599	AEN
rs1447523	T	A	15103	-0.0479345	-0.330571	0.234702	0.739583	0.970599	ALK /// YPEL5
rs10267417	C	T	15107	-0.0736072	-0.50804	0.360826	0.739827	0.970599	TMEM196 /// RPL21P75
rs1367117	G	A	15108	0.0527487	-0.259437	0.364935	0.740519	0.970599	APOB
rs903269	C	T	15109	0.047529	-0.236002	0.33106	0.742493	0.970599	LINC02644 /// ZNF438
rs4688116	T	G	14890	-0.0481883	-0.336739	0.240362	0.743429	0.970599	LINC03051 /// IGSF11
rs1939455	G	T	11978	-0.171428	-1.20076	0.857899	0.744107	0.970599	TRPC6
rs2626025	T	G	15110	0.05025	-0.25248	0.352981	0.744929	0.970599	HACD2
rs4128364	T	C	9729	0.0702986	-0.353951	0.494548	0.745357	0.970599	LINC01911
rs10409958	A	G	15110	0.135215	-0.684735	0.955165	0.746536	0.970599	PNMA8C /// PNMA8A
rs7503199	C	T	15105	0.0522011	-0.264892	0.369294	0.746955	0.970599	CTC1
rs60595248	G	A	15095	-0.0567258	-0.402952	0.2895	0.748119	0.970599	MAD1L1
rs10266287	C	T	15041	0.0484638	-0.249168	0.346095	0.749617	0.970956	LINC01004 /// KMT2E
rs11065384	C	T	15008	0.049398	-0.256211	0.355007	0.751392	0.97167	HNF1A
rs11190970	G	A	13573	0.0592485	-0.313985	0.432482	0.7557	0.973072	BTRC
rs265981	G	A	15108	-0.0470547	-0.346046	0.251937	0.757736	0.973072	DRD1
rs405509	G	T	15107	-0.0447997	-0.331045	0.241446	0.759034	0.973072	TOMM40 /// APOE
rs7939345	G	T	14098	-0.0565852	-0.41937	0.3062	0.75983	0.973072	NUP160 /// PTPRJ
rs997109	C	T	15103	0.0444869	-0.242552	0.331526	0.761306	0.973072	MAP2
rs76251410	G	A	15040	0.125409	-0.687937	0.938755	0.762496	0.973072	ADCK1 /// FXNP1
rs10019234	G	A	15103	0.0563329	-0.310193	0.422859	0.763235	0.973072	LINC02172 /// LINC00616
rs1374117	C	T	15108	0.0616731	-0.339631	0.462977	0.763254	0.973072	APOA1-AS
rs11602180	C	T	15110	-0.0549465	-0.414894	0.305001	0.764794	0.973072	PTPRJ
rs73622607	C	T	15103	0.146248	-0.813477	1.10597	0.765192	0.973072	DNTTIP1
rs4603816	T	C	14638	-0.049817	-0.380364	0.28073	0.767698	0.973072	ABCG8
rs410649	T	G	15109	-0.0418018	-0.321958	0.238354	0.769947	0.973072	RANBP6 /// GTF3AP1
rs17098961	C	A	15109	-0.153935	-1.20299	0.89512	0.773654	0.973072	MMP20-AS1 /// MMP20
rs62442910	T	A	15090	-0.0487858	-0.385201	0.28763	0.776236	0.973072	MAD1L1
rs11076176	T	G	11521	-0.0643605	-0.50937	0.380649	0.776821	0.973072	CETP
rs7732794	T	A	12858	0.0489769	-0.289746	0.3877	0.776873	0.973072	LINC02109 /// LINC02064
rs9382445	T	C	15107	-0.0423933	-0.336174	0.251388	0.777309	0.973072	FAM83B /// HCRTR2
rs79512144	G	A	15105	0.0817164	-0.486435	0.649868	0.778021	0.973072	HMGB1P25 /// RPL30P3
rs676210	G	A	15107	-0.0479577	-0.383643	0.287727	0.779469	0.973072	APOB
rs731716	G	A	15058	0.040609	-0.243763	0.324981	0.779564	0.973072	PKNOX2
rs4490330	A	G	15110	0.0413175	-0.248278	0.330913	0.779758	0.973072	MRPL42P6 /// MIR5186
rs56208677	C	T	15110	-0.085109	-0.682335	0.512117	0.780008	0.973072	CETP
rs6905288	A	G	15111	0.0405037	-0.245227	0.326235	0.78114	0.973072	VEGFA /// LINC02537
rs4849021	A	G	15099	-0.0515047	-0.416208	0.313199	0.781939	0.973072	RNU6-259P /// LINC01889
rs102274	T	C	13957	0.0434076	-0.266422	0.353237	0.783628	0.973072	TMEM258
rs79807730	C	T	15098	0.0718399	-0.444566	0.588246	0.785114	0.973072	SRRM1P2 /// LINC00971
rs1980432	G	A	15110	0.0607776	-0.377053	0.498608	0.785566	0.973072	EPIC1 /// MIR3201
rs10028410	C	T	14948	0.0395031	-0.249777	0.328783	0.788972	0.975769	GATB
rs662138	C	G	15111	0.0503427	-0.32739	0.428075	0.793926	0.976123	SLC22A1
rs11165922	G	T	15109	0.0388261	-0.25321	0.330862	0.794419	0.976123	DPYD
rs4296389	C	T	15107	0.0414285	-0.270525	0.353382	0.79464	0.976123	LINC02850 /// APOB
rs2014830	C	T	15111	0.0405209	-0.264709	0.345751	0.794713	0.976123	SEMA3F-AS1
rs4592416	A	G	15108	0.0372707	-0.244448	0.318989	0.795405	0.976123	HSD17B12
rs737338	C	T	15111	-0.0773118	-0.68197	0.527347	0.802122	0.980739	DOCK6
rs55776147	G	A	15107	0.0370863	-0.254623	0.328796	0.803223	0.980739	TIMD4 /// HAVCR1
rs10825741	T	A	15111	0.0498111	-0.347122	0.446745	0.805717	0.980739	GAPDHP21 /// ZWINT
rs13263508	T	G	14933	-0.0355562	-0.319172	0.24806	0.805903	0.980739	LPL /// RPL30P9
rs11770148	A	G	8947	0.053086	-0.37581	0.481982	0.808322	0.980739	MAD1L1
rs694383	C	G	15075	0.10301	-0.736508	0.942528	0.80995	0.980739	RGS16
rs6909225	G	A	15108	-0.0372329	-0.341228	0.266762	0.810289	0.980739	KCNQ5
rs7626868	C	T	15103	0.0350452	-0.252549	0.32264	0.811234	0.980739	LINC00635 /// LINC00636
rs7965852	C	A	15059	0.0344071	-0.248139	0.316953	0.811358	0.980739	LINC02468 /// PDE3A-AS1
rs11682175	T	C	15085	0.0341593	-0.246595	0.314914	0.811518	0.980739	EIF2S2P7 /// ACTG1P22
rs12470989	A	G	15094	0.0407599	-0.301549	0.383068	0.815466	0.984013	MAIP1 /// SPATS2L
rs10973207	G	T	15107	0.0448177	-0.338	0.427635	0.818512	0.985371	EBLN3P /// ZCCHC7
rs6511721	A	G	14950	-0.032854	-0.314369	0.248661	0.819074	0.985371	LDLR
rs7127590	G	T	15017	0.0412891	-0.319297	0.401876	0.822425	0.987165	SIK3 /// APOA1-AS
rs73004967	A	G	15108	0.0680829	-0.540078	0.676244	0.826326	0.987165	PBX4
rs8042174	T	C	15108	0.0489511	-0.388898	0.486801	0.826555	0.987165	ALDH1A2
rs2569015	A	G	7416	-0.147404	-1.47511	1.1803	0.827742	0.987165	MACIR
rs3095508	C	A	15106	0.0314585	-0.252775	0.315692	0.828267	0.987165	RBFOX1
rs6439701	T	C	15109	0.0322884	-0.260511	0.325088	0.828883	0.987165	IL20RB /// RNA5SP142
rs187607506	C	T	14963	-0.0358607	-0.364513	0.292791	0.830656	0.987165	BSND /// PCSK9
rs1392817	G	A	14234	-0.0309329	-0.317452	0.255587	0.83242	0.987165	PDE4B
rs11689042	G	C	15109	0.0346752	-0.292266	0.361616	0.835328	0.987165	ADCY3
rs486394	A	C	15083	-0.0332178	-0.347026	0.28059	0.835643	0.987165	LINC02702
rs5758511	G	A	15109	-0.0336015	-0.354161	0.286959	0.837224	0.987165	CENPM
rs1380703	A	G	15103	-0.030305	-0.320862	0.260252	0.838023	0.987165	EIF2S2P7 /// ACTG1P22
rs2820313	A	G	15098	0.0317249	-0.274739	0.338188	0.839218	0.987165	LMOD1
rs9346353	A	G	13382	-0.0313641	-0.337799	0.275071	0.841007	0.987165	LMBRD1
rs41501452	A	G	15108	-0.0303531	-0.327953	0.267246	0.841557	0.987165	RNU5A-2P /// RASGEF1B
rs11014034	G	A	15110	-0.0513793	-0.556032	0.453274	0.841836	0.987165	KIAA1217
rs13284938	C	A	15107	0.040672	-0.360409	0.441753	0.842457	0.987165	DMRT2 /// RPS27AP14
rs7217264	G	A	15094	-0.0435834	-0.474728	0.387561	0.842945	0.987165	CALM2P1 /// CASC17
rs11076146	T	G	15106	0.0276257	-0.25554	0.310791	0.848358	0.988055	GNAO1
rs34388845	A	G	14881	-0.0345505	-0.389043	0.319942	0.848504	0.988055	SCAND3
rs60403635	T	C	14845	-0.0718991	-0.811545	0.667747	0.848899	0.988055	APOB /// TDRD15
rs2279739	C	G	15109	-0.0757407	-0.877897	0.726416	0.85318	0.988055	SH3BP5
rs73044290	G	A	15108	0.0761105	-0.734123	0.886344	0.853925	0.988055	CTNND2
rs4360309	T	C	15106	-0.0269063	-0.319598	0.265785	0.857016	0.988055	TRIB1AL
rs10761674	T	C	15109	0.0253671	-0.251107	0.301841	0.857285	0.988055	EGR2 /// RNU6-543P
rs34349384	G	T	12257	0.0240015	-0.238	0.286003	0.857507	0.988055	RAPGEF5 /// STEAP1B
rs6601299	C	T	15105	0.0435039	-0.431492	0.518499	0.857538	0.988055	PPP1R3B-DT
rs7103780	G	A	15105	0.0259242	-0.259167	0.311016	0.858546	0.988055	WT1-AS
rs9641516	G	C	15102	-0.0254605	-0.309508	0.258587	0.860545	0.988055	FOXP2
rs11741688	C	G	15108	-0.0253102	-0.308883	0.258262	0.86113	0.988055	ZNF454 /// GRM6
rs7689303	T	G	15109	0.0250673	-0.257738	0.307873	0.86208	0.988055	SH3RF1 /// NEK1
rs138483078	G	A	15110	0.0372379	-0.384635	0.45911	0.862649	0.988055	BSND /// PCSK9
rs11128505	A	C	15103	0.0248967	-0.258777	0.308571	0.863424	0.988055	ROBO2
rs13413639	C	A	15101	-0.0263931	-0.328634	0.275848	0.864103	0.988055	R3HDM1
rs10268637	C	T	15084	-0.023646	-0.306312	0.25902	0.869764	0.988055	FOXP2
rs2644135	G	C	14870	-0.0256543	-0.333087	0.281779	0.870083	0.988055	IPO9 /// SHISA4
rs17005118	G	A	15111	0.0264805	-0.291369	0.344331	0.870292	0.988055	RNU5A-2P /// RASGEF1B
rs6984305	T	A	15110	0.0373762	-0.413962	0.488714	0.871063	0.988055	PPP1R3B-DT
rs1857237	C	T	15107	0.0340591	-0.387144	0.455262	0.874074	0.988055	SLC30A10
rs2738464	C	G	15003	0.0325331	-0.370474	0.435541	0.874284	0.988055	LDLR /// SPC24
rs6415084	C	T	15102	0.0230424	-0.263145	0.30923	0.874609	0.988055	LPA
rs13088093	T	G	15106	-0.0242157	-0.32579	0.277359	0.874945	0.988055	PPP2R3A
rs72629492	C	T	15110	0.0254553	-0.291819	0.342729	0.875048	0.988055	LINC00333 /// LINC00375
rs1989903	G	A	15107	0.0225692	-0.261047	0.306186	0.876059	0.988055	FOXP2
rs2801439	T	G	15108	0.0219354	-0.268539	0.312409	0.882336	0.989481	KCNK1 /// SLC35F3
rs11892043	A	G	15107	-0.0239685	-0.342141	0.294204	0.882621	0.989481	NCOA1
rs11208950	A	G	8737	0.0271791	-0.333641	0.387999	0.88263	0.989481	SGIP1
rs7077580	G	A	15103	-0.0213218	-0.304742	0.262098	0.882778	0.989481	JMJD1C
rs11885663	C	T	15110	-0.0238721	-0.349576	0.301832	0.885774	0.989481	SCN1A-AS1 /// SCN1A
rs8047587	G	T	14326	-0.0208334	-0.309334	0.267667	0.887448	0.989481	FTO
rs374153	T	C	15110	0.0279882	-0.363192	0.419169	0.888477	0.989481	SLC8A1 /// SLC8A1-AS1
rs112224869	C	A	14513	-0.0819259	-1.22953	1.06568	0.888724	0.989481	MIR6078 /// LINC00702
rs78632751	G	A	15110	0.0386007	-0.503716	0.580917	0.889051	0.989481	SRRM1P2 /// LINC00971
rs73921512	G	A	15111	-0.0482409	-0.745597	0.649115	0.89215	0.989481	GTF3C2
rs12518468	T	C	15102	0.0209749	-0.283617	0.325567	0.892637	0.989481	Metazoa_SRP /// LINC02123
rs2647286	G	A	15106	-0.0240999	-0.379675	0.331476	0.894319	0.989481	MIR4422HG
rs4569100	G	A	15102	-0.0198529	-0.314642	0.274936	0.894987	0.989481	SCARB1
rs174560	T	C	15107	0.020261	-0.283178	0.3237	0.895879	0.989481	FADS1 /// FADS2
rs72804080	A	G	15107	0.0282862	-0.404608	0.461181	0.898095	0.989481	LINC01122 /// LINC01793
rs113021516	G	C	15098	-0.0192953	-0.319773	0.281182	0.899843	0.989481	MSL2
rs3810143	C	T	13171	0.0203799	-0.300348	0.341108	0.900887	0.989481	BCAM /// NECTIN2
rs57561709	A	G	12380	0.0669991	-1.01241	1.14641	0.903172	0.989481	LINC01968 /// XXYLT1
rs2042126	T	G	15104	-0.0171775	-0.300476	0.266121	0.905402	0.989481	NAALADL2
rs11567976	T	C	15109	0.0168379	-0.267928	0.301604	0.907739	0.989481	CDC25C
rs1168132	T	A	2512	-0.0680498	-1.23665	1.10055	0.909133	0.989481	DOCK7
rs2635383	T	G	15110	-0.0157087	-0.297348	0.265931	0.91295	0.989481	CGNL1 /// MYZAP
rs17427571	A	G	15109	-0.0164361	-0.317139	0.284267	0.914686	0.989481	PRKG2 /// RNU5A-2P
rs12598569	T	C	15064	-0.0162089	-0.314443	0.282025	0.915167	0.989481	SNX29
rs2840173	G	A	15110	-0.0172179	-0.337748	0.303313	0.916151	0.989481	PIRT
rs1564348	T	C	15105	-0.0201893	-0.406334	0.365955	0.918379	0.989481	SLC22A1
rs59779556	T	G	15107	0.0147737	-0.267999	0.297547	0.918439	0.989481	GNAO1 /// GNAO1-AS1
rs58542926	C	T	15108	0.0293549	-0.534116	0.592826	0.918671	0.989481	TM6SF2
rs1582156	A	T	15109	0.0188397	-0.344463	0.382142	0.919044	0.989481	RNU6-983P /// LINC01724
rs76681500	G	A	15021	-0.0207612	-0.435158	0.393636	0.921779	0.989481	PIGK /// AK5
rs2714658	G	C	15110	0.0150501	-0.290003	0.320103	0.922967	0.989481	GNAI1
rs10761673	G	T	13347	-0.0138642	-0.302741	0.275013	0.925057	0.989481	EGR2 /// RNU6-543P
rs2495477	A	G	15097	-0.0132557	-0.303583	0.277072	0.928694	0.989481	PCSK9
rs4801154	C	T	9252	0.0200741	-0.421609	0.461757	0.929019	0.989481	TCF4
rs2863244	A	G	14378	-0.012731	-0.293413	0.267951	0.929162	0.989481	PAX8-AS1 /// PAX8
rs1784848	C	T	15105	0.0391059	-0.836614	0.914826	0.930255	0.989481	AIDAP3 /// METTL4
rs4587207	A	G	15109	0.015822	-0.350122	0.381766	0.932467	0.989481	LINC00243
rs34172167	C	T	15109	-0.0138067	-0.340731	0.313117	0.934032	0.989481	HDDC2 /// HEY2-AS1
rs117204535	C	G	15110	0.0262025	-0.601393	0.653798	0.934782	0.989481	LINC02620
rs4801157	C	T	15106	-0.0147565	-0.372787	0.343274	0.935616	0.989481	TCF4
rs684818	T	C	15111	0.0118741	-0.276367	0.300115	0.935648	0.989481	LINC00184 /// LINC01132
rs3764351	A	G	15044	-0.0120659	-0.306085	0.281953	0.935893	0.989481	PNMT
rs4297946	G	C	15108	0.0112104	-0.274995	0.297416	0.938806	0.989481	ZHX3 /// PLCG1
rs7462612	C	A	15109	0.0125656	-0.323048	0.34818	0.941502	0.989481	MAPK6P1 /// ATP6V1H
rs970908	A	T	15107	-0.0105614	-0.295846	0.274723	0.942157	0.989481	LINC01414
rs17635531	G	A	15104	0.0212762	-0.562233	0.604785	0.943027	0.989481	PBX2P1 /// SLC9A9
rs17388803	A	C	15109	0.0158935	-0.428417	0.460204	0.944106	0.989481	SEMA6D
rs7562782	A	G	15106	-0.0115692	-0.344179	0.32104	0.945647	0.989481	ERBB4
rs9293529	C	T	15110	0.0103034	-0.288982	0.309588	0.946204	0.989481	LINC02161 /// MIR3660
rs2080208	G	A	102	-0.128303	-3.93095	3.67434	0.947274	0.989481	CLECL1P /// CLECL1P
rs17111503	A	G	15109	-0.01066	-0.327754	0.306434	0.947466	0.989481	BSND /// PCSK9
rs9531006	A	G	15100	-0.0103667	-0.32493	0.304197	0.948499	0.989481	LINC00382 /// LINC01080
rs1441778	T	C	15008	-0.0120149	-0.387215	0.363185	0.949955	0.989481	INTS10 /// LPL
rs34556183	A	G	15092	-0.0103149	-0.335401	0.314771	0.950412	0.989481	SCAND3 /// LINC00533
rs970223	A	T	15102	-0.0128336	-0.421698	0.396031	0.950945	0.989481	RPL9P13 /// RN7SL283P
rs28456	A	G	15104	-0.00937692	-0.313513	0.294759	0.951814	0.989481	FADS1 /// FADS2
rs62434669	G	A	12577	0.0169801	-0.545543	0.579503	0.952822	0.989481	MAD1L1
rs6016534	T	C	15111	0.00843215	-0.276363	0.293228	0.953725	0.989481	ZHX3
rs369756	G	T	15108	-0.00979674	-0.348806	0.329213	0.954833	0.989481	RANBP6 /// GTF3AP1
rs289752	A	G	15018	-0.0081667	-0.29384	0.277507	0.955317	0.989481	NLRC5
rs9644636	T	G	15106	0.0088565	-0.301982	0.319695	0.955466	0.989481	LPL /// RPL30P9
rs6857	C	T	15111	0.011009	-0.384597	0.406615	0.956503	0.989481	NECTIN2
rs62140562	G	C	15108	-0.00859551	-0.318917	0.301726	0.956705	0.989481	CENPO
rs28615996	T	C	15107	-0.0219674	-0.821982	0.778048	0.95708	0.989481	LPL
rs1187415	C	G	15051	-0.00769946	-0.304817	0.289418	0.959493	0.990686	RFLNA /// ZNF664
rs2594136	A	G	15105	-0.0086582	-0.360835	0.343518	0.961569	0.991249	FHIT
rs825458	G	A	14873	-0.00646451	-0.291975	0.279046	0.964604	0.991249	RFLNA
rs10079421	C	T	15105	-0.00665904	-0.304507	0.291189	0.965048	0.991249	LINC02161 /// MIR3660
rs261334	C	G	15096	-0.00730644	-0.348195	0.333582	0.966492	0.991249	ALDH1A2 /// LIPC
rs283810	T	G	15071	-0.0103075	-0.518555	0.49794	0.968293	0.991249	NECTIN2
rs17817288	A	G	15110	0.00547241	-0.274982	0.285927	0.969493	0.991249	FTO
rs10102352	G	A	15093	0.00535208	-0.281596	0.2923	0.970838	0.991249	PPP1R3B-DT
rs6466488	A	G	15110	0.00509814	-0.278186	0.288382	0.971862	0.991249	FOXP2
rs12452225	A	C	15110	-0.00944894	-0.539811	0.520913	0.972145	0.991249	CCT6B
rs17057892	T	C	14912	0.00902475	-0.513329	0.531378	0.972987	0.991249	LINC00434 /// TARDBPP2
rs75165347	T	C	15101	-0.0104205	-0.649023	0.628182	0.974486	0.991249	ENO4
rs6800190	G	C	14974	-0.0041907	-0.297053	0.288672	0.977625	0.991249	RN7SL553P /// MTARC2P1
rs3776864	A	C	7372	-0.0178597	-1.38741	1.35169	0.979609	0.991249	PAM
rs1057703	T	G	14898	0.00508328	-0.386413	0.39658	0.979697	0.991249	JHY
rs41279732	T	G	15103	0.00783932	-0.604033	0.619711	0.979966	0.991249	ATXN7L2
rs12976739	G	A	15089	0.00344778	-0.283529	0.290425	0.981214	0.991249	RAB11B
rs10178381	A	T	15109	0.00579492	-0.477786	0.489375	0.981262	0.991249	LINC02850 /// APOB
rs2179402	G	A	15100	-0.00244571	-0.325624	0.320733	0.988166	0.996173	LAMB3
rs4970835	G	A	15022	0.00249601	-0.341255	0.346247	0.988645	0.996173	CELSR2 /// PSRC1
rs3751046	A	G	15067	0.0018686	-0.383227	0.386964	0.992412	0.997633	JHY
rs11193805	T	C	15105	-0.00133436	-0.318141	0.315472	0.993413	0.997633	LINC01435
rs7794273	A	G	15087	-0.00116641	-0.298413	0.296081	0.993864	0.997633	HDAC9
rs8041815	A	C	15110	-0.000731929	-0.290956	0.289492	0.996056	0.997993	ADAMTS17
rs2925979	C	T	15108	-0.000493346	-0.307632	0.306645	0.997488	0.997993	CMIP
rs13418402	A	C	15107	-0.000478317	-0.373198	0.372242	0.997993	0.997993	LINC01122

## Sheet: TableS6
Table S6. SNV genotype associations with mean minutes REM sleep. Coefficients and 95% confidence intervals were obtained from linear regression adjusted for age, sex ploidy, and the first three principal components of genomic ancestry prediction. Adjusted P-values were obtained by the Benjamini-Hochberg procedure.
RSID	Reference Allele	Alternate Allele	N	Coefficient	Lower 95% C.I.	Upper 95% C.I.	P-value	Adjusted P-value	Mapped Genes
rs113851554	G	T	15109	-3.75429	-4.71099	-2.79759	1.4563e-14	1.15631e-11	MEIS1
rs11693221	C	T	15109	-3.6814	-4.73852	-2.62428	8.75964e-12	3.47758e-09	MEIS1
rs36005900	G	A	11224	1.92418	0.910013	2.93835	0.000200301	0.053013	GJA5
rs1342711	A	G	15110	0.885286	0.397722	1.37285	0.000372593	0.0739597	RN7SL261P /// GJA5
rs17401208	A	G	14768	1.64561	0.688685	2.60253	0.00075025	0.11914	NR3C1 /// RNU7-156P
rs9369062	A	C	14532	0.728033	0.287916	1.16815	0.00118637	0.1569	BTBD9
rs1582888	A	G	15105	0.703355	0.272305	1.1344	0.00138325	0.1569	RNU7-156P /// MIR5197
rs4585442	A	G	15104	0.666225	0.245477	1.08697	0.00191268	0.182739	SMAD5
rs13284938	C	A	15107	0.879253	0.319703	1.4388	0.00207135	0.182739	DMRT2 /// RPS27AP14
rs11622927	C	A	15107	-1.04066	-1.76224	-0.319073	0.00470408	0.373504	ADCK1 /// FXNP1
rs2980888	C	T	15109	-0.612828	-1.04748	-0.178175	0.00572027	0.412899	TRIB1AL
rs7923544	T	G	15098	-0.538998	-0.933833	-0.144164	0.00745965	0.49358	JMJD1C
rs2575876	G	A	14150	-0.606781	-1.06269	-0.15087	0.00909251	0.547099	ABCA1
rs7077580	G	A	15103	-0.517658	-0.912961	-0.122354	0.0102698	0.547099	JMJD1C
rs9846736	G	A	15104	-0.590198	-1.04129	-0.13911	0.0103356	0.547099	STT3B
rs7012814	G	A	15106	-0.507921	-0.900077	-0.115764	0.0111315	0.552403	PPP1R3B-DT
rs2647286	G	A	15106	0.613307	0.130958	1.09566	0.0126993	0.581422	MIR4422HG
rs4121823	A	T	15080	-0.694124	-1.24544	-0.142808	0.0136001	0.581422	LIPG /// SMUG1P1
rs11654671	A	T	15110	-0.551392	-0.991962	-0.110822	0.0141679	0.581422	PLD2 /// MINK1
rs74249525	C	T	15108	-1.07797	-1.94349	-0.212441	0.0146454	0.581422	CDH13
rs7965852	C	A	15059	0.478486	0.0848519	0.87212	0.0171977	0.612534	LINC02468 /// PDE3A-AS1
rs9304381	T	C	15108	-0.615275	-1.1242	-0.106347	0.017811	0.612534	LIPG /// SMUG1P1
rs62158170	A	G	15106	0.575282	0.0975449	1.05302	0.0182675	0.612534	PAX8 /// LINC02966
rs6990255	C	T	15109	1.01463	0.16907	1.86019	0.0186798	0.612534	RPL6P22 /// RPL10AP3
rs112875651	G	A	14894	0.495325	0.0799871	0.910663	0.0194174	0.612534	TRIB1AL
rs2802867	A	G	15106	0.564195	0.0879172	1.04047	0.020246	0.612534	MIR4422HG
rs1830079	C	T	15106	-0.991384	-1.8465	-0.136263	0.0230694	0.612534	ZNF273
rs2635383	T	G	15110	0.454206	0.0588812	0.849531	0.0243293	0.612534	CGNL1 /// MYZAP
rs11713598	T	A	15107	-0.495089	-0.92988	-0.0602978	0.0256298	0.612534	STT3B
rs11621908	C	T	15107	-0.774277	-1.45663	-0.0919226	0.0261486	0.612534	ADCK1 /// FXNP1
rs2913980	G	A	11491	0.623484	0.0692241	1.17774	0.0274714	0.612534	RAB11B-AS1
rs1711161	T	G	15067	0.494881	0.0545922	0.93517	0.0275959	0.612534	STAG1
rs8042174	T	C	15108	0.691644	0.0756089	1.30768	0.02777	0.612534	ALDH1A2
rs62485867	G	A	15109	-0.702077	-1.33073	-0.0734222	0.0286061	0.612534	RELN /// ORC5
rs1466848	T	C	15107	-0.853717	-1.61844	-0.0889908	0.0286664	0.612534	BOC
rs11682175	T	C	15085	0.438612	0.0446392	0.832584	0.0291067	0.612534	EIF2S2P7 /// ACTG1P22
rs2954032	G	A	15108	-0.482764	-0.917747	-0.0477811	0.0296108	0.612534	TRIB1AL
rs1823125	A	G	15109	0.520853	0.0492319	0.992473	0.0304212	0.612534	LINC02966
rs6737318	A	G	15108	0.518539	0.0458582	0.99122	0.0315462	0.612534	LINC02966
rs7556815	G	A	15109	0.515884	0.0436024	0.988165	0.032281	0.612534	LINC02966
rs62158206	T	C	15108	0.514755	0.0427912	0.98672	0.0325438	0.612534	LINC02966
rs13226650	A	G	15101	-0.560602	-1.07584	-0.0453678	0.0329621	0.612534	MLXIPL
rs12988758	T	C	15111	0.476065	0.0356101	0.916519	0.0341392	0.612534	MYO1B
rs2863957	C	A	15107	0.510764	0.0367438	0.984784	0.0346958	0.612534	LINC02966
rs6415084	C	T	15102	0.424893	0.0260582	0.823728	0.036796	0.612534	LPA
rs2954026	G	T	15111	-0.463882	-0.899989	-0.0277751	0.0370882	0.612534	TRIB1AL
rs11870935	A	G	15109	-0.418123	-0.812242	-0.0240051	0.0375859	0.612534	KPNB1
rs7660883	C	G	15108	-0.427928	-0.831305	-0.0245515	0.0375937	0.612534	AFF1
rs34006994	C	T	15109	0.414506	0.0224252	0.806586	0.0382594	0.612534	MACO1
rs17337790	T	A	15110	-0.47416	-0.923394	-0.0249267	0.0385727	0.612534	CHCHD3
rs681554	T	C	15103	-0.579635	-1.1356	-0.023675	0.0410102	0.619731	GCLC /// KILH
rs16896485	C	T	15038	0.661343	0.0244284	1.29826	0.0418371	0.619731	CD180 /// TILRLS
rs13107325	C	T	15104	-0.788986	-1.5489	-0.0290724	0.0418562	0.619731	SLC39A8
rs12705972	T	A	6105	-0.877997	-1.72507	-0.0309185	0.042204	0.619731	FOXP2
rs4804573	G	A	15107	0.412207	0.0131215	0.811292	0.0429285	0.619731	KANK2
rs9938160	T	C	15104	0.421093	0.0105889	0.831597	0.0443761	0.629189	HERPUD1 /// CETP
rs111837003	C	T	15107	-0.602074	-1.20576	0.00160741	0.0506131	0.658772	BAZ1B
rs55710412	C	T	15104	0.597605	-0.00346979	1.19868	0.0513373	0.658772	PPIAP44 /// TSPAN11
rs111838462	G	T	15103	-0.553035	-1.11118	0.00511181	0.0521355	0.658772	ZBTB9 /// GGNBP1
rs964184	C	G	15102	0.543639	-0.00665149	1.09393	0.0528342	0.658772	ZPR1
rs10268637	C	T	15084	-0.38484	-0.774407	0.00472702	0.0528455	0.658772	FOXP2
rs702612	G	A	15109	0.7448	-0.0103914	1.49999	0.0532368	0.658772	ASS1P9 /// ARL15
rs7616632	T	G	15109	-0.386065	-0.778674	0.00654373	0.0539427	0.658772	IL20RB /// RNA5SP142
rs1111341	C	T	15070	0.383903	-0.00812408	0.775929	0.0549404	0.658772	SMARCAL1-AS1
rs10789347	T	C	15080	-0.79246	-1.60402	0.0190999	0.055641	0.658772	LINC02797 /// KRT8P21
rs3764351	A	G	15044	-0.39246	-0.794935	0.0100147	0.0559796	0.658772	PNMT
rs2287838	A	G	15093	-0.390837	-0.792123	0.0104499	0.0562718	0.658772	PIN1
rs215808	T	G	15108	0.420948	-0.013987	0.855883	0.0578367	0.658772	RNU6-636P /// RNA5SP43
rs553741	C	G	15107	0.394149	-0.0153086	0.803606	0.0592026	0.658772	PCSK9
rs73783061	G	C	15110	-1.36907	-2.79144	0.053295	0.0592242	0.658772	LVRN
rs139919599	A	G	15110	0.617785	-0.0308223	1.26639	0.061926	0.658772	LINC02850 /// APOB
rs11672103	T	C	15098	-0.375133	-0.769224	0.0189578	0.0620862	0.658772	UBL5 /// PIN1-DT
rs694383	C	G	15075	1.09049	-0.0595106	2.24049	0.0630925	0.658772	RGS16
rs1058029	G	A	12417	0.416935	-0.0230551	0.856926	0.0632736	0.658772	TMX4
rs28601761	C	G	15109	0.37969	-0.0230547	0.782434	0.0646359	0.658772	TRIB1AL
rs1939455	G	T	11978	-1.32083	-2.72223	0.0805727	0.064707	0.658772	TRPC6
rs5746495	C	T	15102	-0.405499	-0.835949	0.0249505	0.0648404	0.658772	MICAL3
rs342467	C	T	15109	-0.376813	-0.778434	0.0248084	0.0659305	0.658772	AFF1
rs11664536	T	C	15108	-0.561958	-1.16101	0.0370957	0.0659747	0.658772	EPB41L3
rs10228350	A	T	15111	-0.38055	-0.788841	0.0277414	0.0677308	0.658772	FOXP2
rs613872	T	G	15099	-0.499546	-1.03701	0.0379157	0.068501	0.658772	TCF4
rs12336359	G	C	15103	0.373826	-0.0293125	0.776965	0.0691477	0.658772	GLIS3
rs10421649	A	T	15083	-0.361485	-0.753893	0.030924	0.0709953	0.658772	UBL5 /// PIN1-DT
rs2303100	T	C	15108	-0.367896	-0.768251	0.0324592	0.0716937	0.658772	OLFM2
rs1115189	C	T	15107	-0.363148	-0.758583	0.0322868	0.0718708	0.658772	PCCA
rs13109404	T	G	15109	-0.719519	-1.50896	0.069918	0.0740384	0.658772	BANK1
rs7254248	A	G	15109	0.364123	-0.0358219	0.764068	0.0743562	0.658772	SIPA1L3
rs12591373	G	A	15109	0.459067	-0.0461474	0.964282	0.0749228	0.658772	PWRN4
rs10505258	C	T	12023	0.389464	-0.0406484	0.819577	0.0759417	0.658772	TRPS1
rs7583126	A	G	15108	0.465428	-0.0515881	0.982444	0.077665	0.658772	LINC02850 /// APOB
rs11206517	T	G	15109	0.840724	-0.0956067	1.77706	0.0784355	0.658772	PCSK9
rs113322698	G	A	15033	-0.382305	-0.808188	0.0435772	0.0785068	0.658772	KDM3B
rs2231265	G	A	15077	-0.422654	-0.894675	0.0493668	0.0792629	0.658772	PNRC1-DT
rs71556715	C	T	15100	-0.540489	-1.14554	0.0645617	0.0799758	0.658772	BAZ1B
rs3903032	A	T	15108	0.571246	-0.0703412	1.21283	0.0809708	0.658772	LINC02850 /// APOB
rs9451146	C	T	15108	-0.41773	-0.889469	0.0540094	0.0826402	0.658772	PNRC1 /// RN7SL336P
rs10835395	A	C	15111	-0.352262	-0.75139	0.0468664	0.0836622	0.658772	LINC02742
rs1606045	C	T	15011	-0.5392	-1.1531	0.074696	0.0851629	0.658772	TRIB2 /// LINC00276
rs4810479	T	C	15109	-0.383141	-0.819745	0.0534637	0.0854398	0.658772	PLTP /// PCIF1
rs4849021	A	G	15099	-0.430854	-0.922517	0.0608088	0.0858777	0.658772	RNU6-259P /// LINC01889
rs112434994	G	C	15111	0.520392	-0.077197	1.11798	0.087864	0.658772	PSKH1
rs341785	A	G	15099	-0.397295	-0.853671	0.05908	0.0879639	0.658772	SRGAP3
rs72828533	A	T	15110	-0.455825	-0.980406	0.0687556	0.0885539	0.658772	MIR548A1HG /// RPL21P61
rs2503182	G	A	15109	0.382057	-0.0583449	0.82246	0.0890734	0.658772	PDE4B
rs145034453	T	A	15107	-1.56812	-3.37612	0.239871	0.089144	0.658772	LINC02782 /// MIR4689
rs2486876	T	A	15099	0.337838	-0.0517751	0.727451	0.0892236	0.658772	LINC00707 /// LINC02665
rs1672811	C	T	15108	0.373135	-0.0594756	0.805745	0.0909311	0.658772	MPV17L
rs486394	A	C	15083	0.375167	-0.0603417	0.810675	0.0913342	0.658772	LINC02702
rs4804556	T	C	15014	0.350096	-0.0579269	0.758119	0.0926253	0.658772	SMARCA4
rs28534677	C	A	15055	-0.812129	-1.75876	0.134499	0.0926682	0.658772	LINC02195 /// C16orf82
rs71440053	A	T	15108	0.90129	-0.149787	1.95237	0.0928302	0.658772	COL4A1
rs3122163	T	C	15106	-0.432146	-0.936256	0.0719652	0.092925	0.658772	HCRTR2
rs112230981	A	G	15111	-0.887471	-1.93431	0.159372	0.0965975	0.672914	ERC2
rs7686205	A	G	14257	-0.348481	-0.759851	0.062889	0.0968479	0.672914	KCTD8 /// YIPF7
rs17635531	G	A	15104	-0.690023	-1.50843	0.128379	0.09843	0.672914	PBX2P1 /// SLC9A9
rs330088	C	T	15059	0.334286	-0.0632023	0.731775	0.0992867	0.672914	PPP1R3B-DT
rs8041815	A	C	15110	0.33746	-0.0655009	0.740421	0.10072	0.672914	ADAMTS17
rs1243197	C	T	14521	0.33266	-0.0648459	0.730167	0.100957	0.672914	MLLT10
rs7689303	T	G	15109	0.326317	-0.0657798	0.718413	0.102858	0.672914	SH3RF1 /// NEK1
rs9382445	T	C	15107	-0.336727	-0.742259	0.0688056	0.103647	0.672914	FAM83B /// HCRTR2
rs60990105	T	A	15074	0.51561	-0.105808	1.13703	0.103898	0.672914	CARMIL2
rs76251410	G	A	15040	-0.933267	-2.06041	0.193875	0.104624	0.672914	ADCK1 /// FXNP1
rs61980273	G	A	15110	0.902027	-0.187576	1.99163	0.104685	0.672914	PRIMA1
rs8065231	C	T	15009	0.389199	-0.0819991	0.860398	0.105472	0.672914	TMEM94
rs184371102	G	T	15096	1.28609	-0.273042	2.84522	0.105937	0.672914	LPL /// RPL30P9
rs7137190	G	C	14978	-0.319417	-0.710274	0.0714394	0.109216	0.688232	MYO1H
rs61901969	C	T	15093	0.363096	-0.0826331	0.808824	0.110353	0.689923	GRM5
rs17388803	A	C	15109	-0.505454	-1.13193	0.121023	0.113801	0.699717	SEMA6D
rs4778087	A	C	13898	0.31903	-0.0768285	0.714889	0.114205	0.699717	RGMA
rs2416963	C	T	13566	-0.336242	-0.753875	0.0813904	0.114567	0.699717	MAPKAP1
rs61796569	C	T	15065	0.36061	-0.088373	0.809593	0.115445	0.699717	PDE4B
rs10022270	A	C	15084	0.333429	-0.0836531	0.750512	0.117148	0.701101	SERF1AP1 /// STMN1P2
rs6191	A	C	15097	0.314606	-0.0799004	0.709113	0.118051	0.701101	NR3C1
rs35662245	T	A	15098	0.326884	-0.0833209	0.73709	0.118322	0.701101	LINC01911
rs11609896	A	G	15099	0.306842	-0.0817438	0.695428	0.121704	0.71226	MVK /// RN7SKP250
rs2245793	C	T	13973	-0.535693	-1.21463	0.143248	0.121999	0.71226	ABCA1
rs7644809	C	T	15104	0.309625	-0.0864628	0.705712	0.125493	0.717996	LINC00636 /// LINC00635
rs6016534	T	C	15111	-0.306043	-0.698767	0.0866814	0.12667	0.717996	ZHX3
rs9345234	C	A	15105	0.302867	-0.0864539	0.692188	0.127327	0.717996	U3 /// LINC02531
rs12199516	G	A	15100	-0.331281	-0.757694	0.095131	0.127833	0.717996	RNU4-12P /// RPL7P27
rs6501801	T	C	15109	0.36528	-0.105093	0.835652	0.127994	0.717996	TMEM94
rs10983391	A	C	15108	-0.313371	-0.717337	0.0905955	0.128407	0.717996	ASTN2
rs11987678	T	C	15109	0.61508	-0.188442	1.4186	0.133533	0.738281	RPL13AP18 /// RNU6-1213P
rs78267637	C	G	15106	0.862732	-0.265364	1.99083	0.133895	0.738281	RPL6P22 /// RPL10AP3
rs1800777	G	A	15110	0.774524	-0.248036	1.79708	0.137664	0.753827	CETP
rs2012796	G	A	14309	-0.334977	-0.779313	0.109358	0.139519	0.758752	STON2
rs10947987	C	T	15096	-0.293192	-0.685306	0.0989223	0.142783	0.761219	PRICKLE4
rs204474	T	C	15105	0.303018	-0.102944	0.70898	0.143479	0.761219	CLPTM1
rs4297946	G	C	15108	0.294299	-0.100098	0.688696	0.143597	0.761219	ZHX3 /// PLCG1
rs6438802	G	C	15110	0.312448	-0.10649	0.731385	0.143807	0.761219	HACD2
rs2519093	C	T	14616	-0.374546	-0.880583	0.131491	0.14687	0.765331	ABO
rs4780805	G	A	15064	-0.403459	-0.94913	0.142213	0.147293	0.765331	LINC02858 /// TMC5
rs9533521	T	A	15109	-0.299715	-0.705272	0.105842	0.14749	0.765331	ENOX1 /// ENOX1-AS1
rs34786000	T	G	15107	-0.29516	-0.69549	0.10517	0.14844	0.765331	UBL5 /// PIN1-DT
rs4618068	C	T	14016	0.36614	-0.133369	0.865648	0.150816	0.772569	LINC02966
rs17137124	C	T	15082	0.284426	-0.104669	0.67352	0.151937	0.772907	FOXP2
rs2569015	A	G	7416	1.19708	-0.444093	2.83826	0.152829	0.772907	MACIR
rs35577563	C	G	15105	0.292615	-0.10963	0.694859	0.15393	0.773548	CLPTM1 /// RELB
rs62442910	T	A	15090	-0.329792	-0.788758	0.129173	0.159029	0.794088	MAD1L1
rs10926019	T	C	15108	0.383945	-0.151651	0.919542	0.160018	0.794088	CHRM3 /// RPS7P5
rs12462756	G	A	15106	0.345459	-0.137925	0.828843	0.161297	0.795466	PRR12
rs76681500	G	A	15021	0.404399	-0.164308	0.973106	0.163408	0.8009	PIGK /// AK5
rs1623427	G	C	15110	0.290246	-0.120933	0.701424	0.166508	0.805169	TCF4
rs10987006	G	C	15108	0.283788	-0.120639	0.688216	0.169034	0.805169	PBX3
rs4128364	T	C	9729	0.419436	-0.180125	1.019	0.170333	0.805169	LINC01911
rs6599673	A	G	15102	0.349427	-0.150424	0.849277	0.170644	0.805169	RPS26P39 /// LINC02641
rs35531607	T	C	15108	0.276409	-0.11899	0.671807	0.170644	0.805169	CCSER1 /// KRT19P6
rs6439701	T	C	15109	0.280562	-0.121003	0.682128	0.170884	0.805169	IL20RB /// RNA5SP142
rs12628080	G	A	15111	-0.60164	-1.46472	0.26144	0.171857	0.805169	TBC1D22A
rs17800197	A	G	15108	-0.415732	-1.01286	0.181398	0.172391	0.805169	SAMMSON /// COX6CP6
rs12215241	G	A	15093	0.35758	-0.157404	0.872564	0.173544	0.805813	LINC00240
rs103294	C	T	15076	0.334802	-0.149211	0.818814	0.175179	0.808424	MIR4752 /// LILRA5
rs10236696	A	G	15104	-0.327466	-0.803145	0.148213	0.177249	0.808424	MAGI2
rs77684884	A	G	15108	0.366189	-0.167743	0.90012	0.17888	0.808424	RBFOX1
rs10953765	A	G	14491	0.270495	-0.124153	0.665144	0.179151	0.808424	FOXP2
rs17285646	T	A	15090	0.271742	-0.125635	0.669119	0.180148	0.808424	CCSER1 /// KRT19P6
rs8047587	G	T	14326	-0.273618	-0.6738	0.126564	0.180216	0.808424	FTO
rs283	C	T	15110	-0.325966	-0.804416	0.152483	0.181772	0.810827	LPL
rs12518468	T	C	15102	0.286675	-0.136965	0.710315	0.18474	0.818392	Metazoa_SRP /// LINC02123
rs17190618	A	T	15108	0.379389	-0.183245	0.942023	0.186294	0.818392	LINC01122
rs75165347	T	C	15101	-0.604961	-1.50266	0.292738	0.18656	0.818392	ENO4
rs62061734	T	C	15085	-0.327909	-0.817033	0.161216	0.18886	0.82006	MAPT
rs205024	C	T	15103	-0.269798	-0.672817	0.133221	0.189491	0.82006	SHISA6
rs6855246	A	G	14505	-0.475121	-1.18572	0.235482	0.190039	0.82006	BANK1 /// SLC39A8
rs3095508	C	A	15106	0.264005	-0.132696	0.660706	0.192111	0.824521	RBFOX1
rs666947	C	T	15098	-0.407819	-1.02294	0.2073	0.193793	0.824591	LINC01648 /// MATN1
rs11741688	C	G	15108	0.257694	-0.131349	0.646737	0.194205	0.824591	ZNF454 /// GRM6
rs13418402	A	C	15107	0.344177	-0.181393	0.869747	0.199313	0.83385	LINC01122
rs901746	A	G	15110	-0.280947	-0.710242	0.148349	0.199607	0.83385	DDB2
rs655720	T	C	9507	0.318842	-0.169967	0.807651	0.201091	0.83385	STAG1
rs10744213	G	A	2825	1.67216	-0.893818	4.23813	0.201517	0.83385	TMEM132B
rs115578460	C	T	15105	0.758933	-0.406324	1.92419	0.20177	0.83385	LINC01776 /// SNX7
rs4490330	A	G	15110	-0.258351	-0.655827	0.139125	0.202686	0.83385	MRPL42P6 /// MIR5186
rs60363520	C	T	15110	-1.17704	-2.99298	0.638896	0.203943	0.834696	MGMT
rs180360	A	G	15105	-0.277242	-0.706577	0.152093	0.205642	0.835129	LINC02702 /// BUD13
rs4926854	T	C	15108	-0.261607	-0.667186	0.143973	0.206153	0.835129	LINC01389
rs1348206	G	A	15111	-0.356592	-0.911456	0.198272	0.207813	0.837581	FAM47E
rs146580409	C	T	15108	0.578289	-0.331648	1.48823	0.212908	0.846313	MTHFD1L
rs10899257	G	A	15080	-0.360499	-0.928414	0.207415	0.213448	0.846313	GUCY2EP
rs6461337	C	T	15090	0.251751	-0.145589	0.649091	0.214305	0.846313	LINC02889 /// SNX13
rs1447523	T	A	15103	-0.246993	-0.638585	0.144599	0.216373	0.846313	ALK /// YPEL5
rs76976871	A	G	14919	0.32487	-0.190978	0.840718	0.217075	0.846313	NUP93
rs838909	A	G	15060	-0.243983	-0.632335	0.144369	0.218191	0.846313	SCARB1
rs2274538	G	A	15109	0.550172	-0.327967	1.42831	0.219463	0.846313	USP24
rs2626025	T	G	15110	0.263801	-0.157975	0.685578	0.220249	0.846313	HACD2
rs289727	T	C	15110	0.258231	-0.155397	0.671858	0.221096	0.846313	NLRC5
rs4360309	T	C	15106	0.254276	-0.153938	0.66249	0.222139	0.846313	TRIB1AL
rs72629492	C	T	15110	-0.27049	-0.705752	0.164773	0.223223	0.846313	LINC00333 /// LINC00375
rs10268294	A	C	15108	-0.285438	-0.745455	0.174579	0.223929	0.846313	MAD1L1
rs11051119	T	C	15111	0.385587	-0.236147	1.00732	0.224164	0.846313	PPIAP44 /// TSPAN11
rs4425006	C	T	15076	0.459707	-0.286677	1.20609	0.227368	0.846313	QTRT1
rs1532085	G	A	15077	-0.247216	-0.648669	0.154236	0.22745	0.846313	ALDH1A2
rs261334	C	G	15096	-0.290384	-0.762577	0.181809	0.228081	0.846313	ALDH1A2 /// LIPC
rs12140153	G	T	15111	0.438531	-0.274592	1.15165	0.228099	0.846313	PATJ
rs75458655	C	T	15109	-0.778465	-2.05126	0.49433	0.230625	0.849731	MPZL3
rs2117512	C	G	15094	-0.24292	-0.640552	0.154712	0.231161	0.849731	TMED4 /// OGDH
rs1857237	C	T	15107	-0.352847	-0.935258	0.229564	0.235062	0.85033	SLC30A10
rs6982502	T	C	15111	-0.239668	-0.635591	0.156255	0.235446	0.85033	TRIB1AL
rs1991556	G	A	15109	-0.294898	-0.783567	0.193771	0.236895	0.85033	MAPT
rs78484886	A	G	15107	0.503247	-0.330885	1.33738	0.237015	0.85033	PPM1G /// NRBP1
rs4587207	A	G	15109	-0.307511	-0.817374	0.202352	0.237165	0.85033	LINC00243
rs2927482	A	G	14849	0.256268	-0.169588	0.682123	0.238219	0.85033	BCAM /// NECTIN2
rs138570705	G	A	15107	-0.707439	-1.88704	0.472161	0.239817	0.85033	FRMD5
rs17111697	G	T	15089	0.527861	-0.352446	1.40817	0.239891	0.85033	USP24
rs2714658	G	C	15110	-0.248083	-0.662809	0.166643	0.241029	0.850563	GNAI1
rs117204535	C	G	15110	0.528993	-0.362662	1.42065	0.244915	0.856968	LINC02620
rs3110628	G	C	15111	0.242497	-0.166356	0.651351	0.245038	0.856968	SYNRG
rs4955158	A	T	15108	-0.71731	-1.92938	0.494758	0.246082	0.856968	LINC01985 /// TGFBR2
rs8050478	G	A	15110	-0.230054	-0.622708	0.1626	0.250831	0.858897	GNAO1-DT
rs2777803	A	G	15111	-0.379943	-1.02892	0.26903	0.251189	0.858897	ABCA1
rs35246122	G	A	15107	-0.421912	-1.14258	0.298755	0.251194	0.858897	SND1
rs62442903	G	A	15109	-0.284318	-0.770848	0.202212	0.252059	0.858897	MAD1L1
rs5757675	T	G	15107	0.256238	-0.182304	0.694779	0.252127	0.858897	TAB1 /// MGAT3
rs174537	G	T	15105	0.243026	-0.174987	0.661039	0.254499	0.858897	MYRF /// TMEM258
rs269054	T	A	15024	-0.231815	-0.630978	0.167349	0.255016	0.858897	DAB1
rs1892172	A	G	15108	0.22471	-0.163698	0.613118	0.256828	0.858897	RSPO3
rs28615996	T	C	15107	0.628622	-0.461235	1.71848	0.258268	0.858897	LPL
rs71511762	C	A	15111	0.597482	-0.440185	1.63515	0.259094	0.858897	TOPORSLP /// OR13F1
rs4402351	A	G	14987	-0.297524	-0.815449	0.220402	0.260205	0.858897	ASCL4 /// WSCD2
rs12720922	G	A	15106	-0.286544	-0.785646	0.212558	0.260482	0.858897	CETP
rs7750288	A	G	15102	-0.256449	-0.703334	0.190436	0.260698	0.858897	IGF2R
rs12246842	G	A	15099	0.231427	-0.173533	0.636386	0.262679	0.860385	MLLT10
rs73557392	C	T	15106	0.475768	-0.3615	1.31304	0.265397	0.860385	RPL6P22 /// RPL10AP3
rs7939345	G	T	14098	-0.288073	-0.796832	0.220687	0.267094	0.860385	NUP160 /// PTPRJ
rs57234495	G	A	15107	-0.278408	-0.770837	0.214021	0.267811	0.860385	MAD1L1
rs3808062	G	C	15079	-0.401836	-1.1129	0.309223	0.268026	0.860385	SND1
rs261290	C	T	15080	-0.229704	-0.637176	0.177768	0.269207	0.860385	ALDH1A2
rs5888	G	A	15109	0.221195	-0.171211	0.6136	0.269242	0.860385	SCARB1
rs4960162	T	C	15109	0.218845	-0.170111	0.6078	0.270128	0.860385	NRN1 /// F13A1
rs148426027	C	G	15089	0.962245	-0.752219	2.67671	0.271318	0.860385	EFCAB6
rs75639044	A	C	15110	0.277765	-0.217828	0.773358	0.271986	0.860385	COG5
rs12791153	A	T	15108	-0.408157	-1.14469	0.328376	0.27742	0.866326	COX6A1P4 /// MTND4LP18
rs13114738	C	T	15104	-0.400616	-1.12389	0.322662	0.277655	0.866326	SLC39A8
rs11152363	G	A	15107	0.27244	-0.219704	0.764583	0.277925	0.866326	TCF4
rs10992865	A	G	15109	-0.228629	-0.642711	0.185453	0.27918	0.866326	PHF2 /// MIR4291
rs41279732	T	G	15103	0.456129	-0.371704	1.28396	0.280176	0.866326	ATXN7L2
rs10079421	C	T	15105	-0.228705	-0.644945	0.187534	0.281519	0.866326	LINC02161 /// MIR3660
rs11643715	C	G	15106	0.238507	-0.195589	0.672602	0.281539	0.866326	PRKCB
rs4469070	A	G	15109	-0.233933	-0.661322	0.193456	0.283364	0.866326	LINC00504
rs60595248	G	A	15095	-0.259744	-0.734663	0.215174	0.283742	0.866326	MAD1L1
rs7679068	T	C	15109	0.211498	-0.176037	0.599032	0.284775	0.866326	ZNF827
rs11928693	G	T	15093	0.241087	-0.202268	0.684441	0.28652	0.868308	HACD2
rs10266287	C	T	15041	-0.227767	-0.647775	0.192241	0.28784	0.868992	LINC01004 /// KMT2E
rs17688916	T	A	15110	-0.26948	-0.77035	0.231391	0.291652	0.872542	LINC02210-CRHR1
rs180769	C	T	11982	-0.237724	-0.680031	0.204583	0.292154	0.872542	TRPC7
rs1668331	G	T	15102	-0.219308	-0.627749	0.189133	0.292625	0.872542	FOXP2
rs1564348	T	C	15105	0.28838	-0.252567	0.829327	0.296088	0.872542	SLC22A1
rs61985058	C	T	15104	-0.312744	-0.899661	0.274173	0.296308	0.872542	RTN1
rs55994220	C	G	15110	0.382879	-0.336823	1.10258	0.29709	0.872542	MT1G /// MT1H
rs9293529	C	T	15110	-0.223364	-0.643258	0.19653	0.297129	0.872542	LINC02161 /// MIR3660
rs16854	C	T	15102	-0.277837	-0.801352	0.245679	0.298257	0.872542	LINC03082
rs73355875	G	A	15109	1.01286	-0.908774	2.93449	0.301575	0.872542	COL22A1 /// KCNK9
rs16834426	G	A	15092	0.233021	-0.211112	0.677154	0.303798	0.872542	HACD2
rs2075654	C	T	15111	0.284106	-0.257523	0.825734	0.303913	0.872542	DRD2
rs75545078	T	C	15106	-0.362983	-1.05757	0.331605	0.305716	0.872542	HAS2-AS1
rs116497297	G	A	15111	0.881233	-0.809887	2.57235	0.3071	0.872542	SPSB4
rs1517572	C	A	15108	-0.205566	-0.60048	0.189349	0.307622	0.872542	LINC02742
rs41279716	A	T	15037	0.261407	-0.24111	0.763925	0.307935	0.872542	CELSR2
rs1304136	T	C	14944	0.204535	-0.18934	0.598409	0.308779	0.872542	LINC02112 /// ATPSCKMT
rs59781045	C	T	15093	-0.367962	-1.07664	0.340713	0.308838	0.872542	PCSK7
rs174545	C	G	15110	0.217331	-0.201254	0.635917	0.308858	0.872542	FADS1 /// FADS2
rs8106503	T	C	14990	-0.306621	-0.89881	0.285567	0.31019	0.872542	SMARCA4 /// LDLR
rs12470989	A	G	15094	0.246597	-0.232154	0.725348	0.312712	0.872542	MAIP1 /// SPATS2L
rs769449	G	A	15105	0.330319	-0.311143	0.971781	0.312841	0.872542	APOE
rs73622607	C	T	15103	-0.696546	-2.05417	0.661073	0.314614	0.872542	DNTTIP1
rs2764894	C	A	15110	0.201288	-0.191872	0.594449	0.315643	0.872542	LINC01135
rs6905288	A	G	15111	-0.200091	-0.591279	0.191097	0.316096	0.872542	VEGFA /// LINC02537
rs66571810	T	C	15108	0.212887	-0.203656	0.62943	0.316489	0.872542	FOXP2
rs174551	T	C	15099	0.212127	-0.206474	0.630728	0.320605	0.880831	FADS2 /// FADS1
rs7915425	C	T	14779	0.267385	-0.263282	0.798053	0.323369	0.880848	RPS26P39 /// LINC02641
rs373032	A	T	15028	-0.244023	-0.728385	0.240338	0.323427	0.880848	LILRB2
rs11249965	G	C	15110	0.207468	-0.204931	0.619867	0.324128	0.880848	TNKS /// MIR124-1HG
rs4245791	T	C	15095	0.215862	-0.21404	0.645764	0.325048	0.880848	ABCG8
rs12695617	A	G	14481	0.20449	-0.204044	0.613025	0.326567	0.881953	KY /// RNU6-1174P
rs138483078	G	A	15110	-0.282206	-0.851253	0.28684	0.33105	0.885405	BSND /// PCSK9
rs1800588	C	T	15102	-0.230669	-0.698135	0.236797	0.333476	0.885405	ALDH1A2 /// LIPC
rs72828540	T	C	15109	-0.221694	-0.673807	0.230419	0.336517	0.885405	MIR548A1HG /// RPL21P61
rs35799005	A	G	15107	0.494445	-0.517703	1.50659	0.338334	0.885405	KLF13
rs7742668	G	A	15107	-0.189284	-0.577194	0.198627	0.338881	0.885405	RSPO3
rs11650677	G	A	15109	-0.207029	-0.631667	0.217609	0.339292	0.885405	SHISA6
rs7308864	G	A	15109	0.189781	-0.200703	0.580266	0.340807	0.885405	MYO1H
rs116219610	C	T	15105	0.253143	-0.268572	0.774858	0.341604	0.885405	LINC01122
rs6979198	T	G	15110	0.239726	-0.254721	0.734173	0.341978	0.885405	COG5
rs15285	C	T	11287	-0.249394	-0.7638	0.265013	0.341997	0.885405	LPL
rs2594136	A	G	15105	0.234843	-0.252326	0.722012	0.344755	0.885405	FHIT
rs12699476	C	A	14044	-0.213136	-0.655825	0.229553	0.345353	0.885405	MAD1L1
rs10821168	C	T	15110	-0.195215	-0.601197	0.210768	0.345968	0.885405	PHF2
rs289713	A	T	15109	-0.232605	-0.716665	0.251455	0.346286	0.885405	CETP
rs1367117	G	A	15108	0.205268	-0.223475	0.634012	0.348056	0.885405	APOB
rs73921512	G	A	15111	-0.461648	-1.42707	0.503769	0.348642	0.885405	GTF3C2
rs1021435	G	A	15109	-0.186465	-0.576592	0.203662	0.348871	0.885405	CSGALNACT1
rs1873027	A	G	14750	-0.194138	-0.601951	0.213676	0.350804	0.885405	CRBN /// SUMF1
rs10488193	A	G	15105	-0.311392	-0.967974	0.345191	0.352612	0.885405	TMEM106B
rs58542926	C	T	15108	-0.368016	-1.14487	0.408838	0.353155	0.885405	TM6SF2
rs6852351	T	C	15063	-0.194419	-0.605933	0.217095	0.354456	0.885405	IGBP1P5 /// RN7SL101P
rs115419280	A	C	15110	0.501623	-0.561875	1.56512	0.355246	0.885405	TNIK
rs10755687	C	A	15110	0.224978	-0.253527	0.703482	0.356783	0.885405	DEF6
rs73004967	A	G	15108	-0.396431	-1.23993	0.447068	0.356971	0.885405	PBX4
rs60882754	A	T	15044	-0.383365	-1.1999	0.433167	0.357462	0.885405	PCMTD1-DT /// ST18
rs7794273	A	G	15087	0.190821	-0.217884	0.599527	0.360144	0.885405	HDAC9
rs1436345	G	A	15109	-0.192546	-0.605137	0.220045	0.360367	0.885405	EZRP1 /// ALCAM
rs34920942	C	T	14668	0.186948	-0.214195	0.588092	0.361022	0.885405	CCSER1 /// KRT19P6
rs12976739	G	A	15089	0.187532	-0.215468	0.590532	0.361743	0.885405	RAB11B
rs6073958	T	C	15090	-0.228306	-0.719857	0.263245	0.362651	0.885405	PLTP /// PCIF1
rs2495477	A	G	15097	0.188162	-0.217489	0.593814	0.36328	0.885405	PCSK9
rs2072727	C	T	15096	0.184101	-0.213001	0.581202	0.363529	0.885405	PABPC1L
rs9362971	T	C	15108	0.185189	-0.215353	0.585731	0.36484	0.88588	U3 /// LINC02531
rs934197	G	A	15111	0.196501	-0.230857	0.623859	0.367483	0.889498	APOB /// TDRD15
rs4538155	T	C	15107	0.186168	-0.219638	0.591973	0.36857	0.889498	LINC01876
rs2279739	C	G	15109	-0.510317	-1.62984	0.609204	0.371632	0.89072	SH3BP5
rs4875540	A	G	15106	0.299329	-0.357794	0.956452	0.371969	0.89072	RN7SL318P /// RPL23AP54
rs2278331	T	G	15031	0.19072	-0.229622	0.611063	0.373849	0.89072	RN7SL401P /// FBXO15
rs56028521	G	A	15111	0.345481	-0.417714	1.10868	0.374954	0.89072	LINC02850 /// APOB
rs9810253	C	A	14155	0.203563	-0.246351	0.653477	0.375196	0.89072	HACD2
rs1776776	T	C	15109	0.25012	-0.304016	0.804256	0.376336	0.89072	ZMYND19 /// ARRDC1
rs4804562	G	A	14071	0.187699	-0.228662	0.60406	0.37693	0.89072	SMARCA4
rs10262103	A	C	15110	0.175588	-0.216464	0.56764	0.380048	0.894333	FOXP2
rs11602180	C	T	15110	-0.227899	-0.740774	0.284975	0.383796	0.894333	PTPRJ
rs1607227	G	T	15106	0.189619	-0.237637	0.616875	0.384385	0.894333	LINC02742
rs9903973	C	T	8647	-0.229074	-0.746569	0.288422	0.385617	0.894333	LINC01982
rs62442912	C	T	14249	-0.209015	-0.681359	0.263328	0.385778	0.894333	MAD1L1
rs2919869	G	A	15111	0.190462	-0.242323	0.623247	0.388385	0.894333	SMYD1
rs1263056	G	A	14601	-0.174656	-0.572381	0.223069	0.389407	0.894333	LINC02702 /// BUD13
rs2042126	T	G	15104	0.171691	-0.219425	0.562807	0.38958	0.894333	NAALADL2
rs6984305	T	A	15110	0.273516	-0.350505	0.897538	0.390299	0.894333	PPP1R3B-DT
rs34250605	A	G	15083	-0.313359	-1.02897	0.402256	0.390758	0.894333	SND1
rs651902	T	C	15110	0.180949	-0.232361	0.594258	0.390848	0.894333	FOXP2 /// MDFIC
rs10028410	C	T	14948	0.174828	-0.226719	0.576376	0.393469	0.895622	GATB
rs102274	T	C	13957	0.189542	-0.246919	0.626003	0.394684	0.895622	TMEM258
rs58847685	T	C	15103	-0.221755	-0.733511	0.290002	0.395718	0.895622	PLTP /// PCIF1
rs7689238	T	C	15109	0.171154	-0.224001	0.56631	0.395924	0.895622	AFAP1
rs6466488	A	G	15110	0.168579	-0.224514	0.561672	0.400609	0.903646	FOXP2
rs8038326	A	G	15106	-0.191962	-0.641248	0.257325	0.402361	0.905028	SEMA6D
rs10267417	C	T	15107	-0.253624	-0.849265	0.342016	0.403969	0.905491	TMEM196 /// RPL21P75
rs2908873	C	T	15078	0.178198	-0.241556	0.597952	0.405373	0.905491	RNU6-257P /// MTND4LP25
rs1892312	A	G	15100	0.345814	-0.469835	1.16146	0.405989	0.905491	CDH4
rs10937060	C	T	14517	-0.187115	-0.632411	0.258182	0.410177	0.911113	SOX2-OT
rs7559082	A	G	14980	-0.202463	-0.685417	0.280491	0.411275	0.911113	NCOA1
rs3859113	T	C	15100	0.315518	-0.439066	1.0701	0.412485	0.911113	MT1F /// MT1G
rs3913007	T	C	15084	0.170572	-0.241634	0.582778	0.417344	0.911113	DOCK7
rs17111503	A	G	15109	0.180794	-0.256806	0.618394	0.418079	0.911113	BSND /// PCSK9
rs72804080	A	G	15107	-0.246266	-0.844834	0.352303	0.420025	0.911113	LINC01122 /// LINC01793
rs35006130	T	G	8093	-0.403881	-1.38621	0.578453	0.420342	0.911113	RCCD1 /// PRC1
rs4149307	C	T	15108	-0.204847	-0.703856	0.294163	0.421063	0.911113	ABCA1
rs9346353	A	G	13382	-0.174201	-0.598596	0.250193	0.421105	0.911113	LMBRD1
rs174560	T	C	15107	0.172038	-0.24772	0.591797	0.421806	0.911113	FADS1 /// FADS2
rs28456	A	G	15104	0.171083	-0.251899	0.594064	0.427927	0.911113	FADS1 /// FADS2
rs6466171	C	G	15110	-0.205129	-0.712733	0.302475	0.428334	0.911113	MAGI2
rs27190	G	C	15109	-0.159453	-0.555939	0.237033	0.430563	0.911113	NLRC5 /// CPNE2-DT
rs11668327	G	C	15109	-0.215485	-0.751848	0.320879	0.431038	0.911113	TOMM40
rs77510899	C	T	15110	-0.464427	-1.62062	0.691767	0.431112	0.911113	FAM3D
rs2298969	A	G	15041	0.156608	-0.233382	0.546598	0.431245	0.911113	HTT
rs17709034	C	T	15062	-0.254076	-0.888241	0.380089	0.432306	0.911113	BABAM2
rs78797502	C	T	15111	0.24149	-0.362633	0.845613	0.433352	0.911113	LINC01122
rs2079070	G	C	15069	0.18368	-0.277492	0.644852	0.435019	0.911113	FOXP2
rs17098961	C	A	15109	-0.593524	-2.09021	0.903159	0.437016	0.911113	MMP20-AS1 /// MMP20
rs8077967	C	T	14868	0.167395	-0.255785	0.590574	0.438168	0.911113	METRNL
rs7187275	C	A	14502	-0.347166	-1.22818	0.533849	0.43992	0.911113	NLRC5
rs75539574	A	C	15034	0.286876	-0.441421	1.01517	0.440097	0.911113	LINC01122
rs10409958	A	G	15110	0.460775	-0.709432	1.63098	0.440265	0.911113	PNMA8C /// PNMA8A
rs1989903	G	A	15107	0.154803	-0.23867	0.548277	0.440645	0.911113	FOXP2
rs2413712	G	A	15105	-0.168419	-0.598048	0.26121	0.442293	0.911113	A4GALT /// Y_RNA
rs3776864	A	C	7372	0.80035	-1.25135	2.85205	0.444532	0.911113	PAM
rs10825741	T	A	15111	-0.213403	-0.761714	0.334908	0.445571	0.911113	GAPDHP21 /// ZWINT
rs668948	A	G	15110	-0.193552	-0.691181	0.304077	0.445866	0.911113	APOB /// TDRD15
rs10244093	C	T	15110	-0.196463	-0.702363	0.309438	0.446575	0.911113	MAGI2
rs61905084	T	C	15106	0.196473	-0.310596	0.703542	0.447599	0.911113	LINC02702 /// BUD13
rs1185359	T	C	15107	-0.217918	-0.781128	0.345292	0.44824	0.911113	LINC02114 /// LINC01020
rs11130227	A	G	15000	0.153485	-0.244184	0.551153	0.449367	0.911113	RBM6
rs2022003	A	T	15109	0.164775	-0.262419	0.591968	0.449657	0.911113	SPTA1
rs11885663	C	T	15110	-0.177154	-0.636615	0.282307	0.449828	0.911113	SCN1A-AS1 /// SCN1A
rs12593988	G	A	15062	0.190728	-0.304861	0.686317	0.450671	0.911113	ARNT2
rs1318175	C	T	15110	-0.209718	-0.755175	0.33574	0.451109	0.911113	ALDH1A2
rs11770148	A	G	8947	-0.230412	-0.831024	0.370201	0.452114	0.911113	MAD1L1
rs4569100	G	A	15102	0.15481	-0.250889	0.560509	0.454521	0.912282	SCARB1
rs2904129	T	C	15105	-0.297682	-1.07861	0.483246	0.454992	0.912282	AGBL2
rs13263508	T	G	14933	0.150476	-0.245477	0.546428	0.45636	0.912719	LPL /// RPL30P9
rs1980432	G	A	15110	0.228718	-0.380312	0.837747	0.461698	0.920965	EPIC1 /// MIR3201
rs4300861	C	T	15110	-0.153779	-0.564275	0.256716	0.462803	0.920965	RN7SL117P /// RNA5SP87
rs6426881	C	T	15110	-0.195357	-0.722761	0.332046	0.467841	0.921271	PBX1
rs4631704	T	C	15103	0.150655	-0.256307	0.557617	0.468103	0.921271	GALNT2
rs2453452	G	A	15110	-0.270137	-1.00031	0.460032	0.468379	0.921271	CNBD1
rs72629499	G	A	11349	-0.172969	-0.641675	0.295737	0.469498	0.921271	LINC00333 /// LINC00375
rs2840173	G	A	15110	-0.164563	-0.615349	0.286224	0.474302	0.921271	PIRT
rs12740374	G	T	15108	0.17441	-0.303534	0.652353	0.474471	0.921271	CELSR2
rs6601299	C	T	15105	0.239889	-0.417528	0.897306	0.474495	0.921271	PPP1R3B-DT
rs3996329	G	A	15109	0.189205	-0.332987	0.711398	0.47761	0.921271	MAD1L1
rs7316486	A	G	6261	-0.88673	-3.342	1.56854	0.47904	0.921271	MYO1H
rs2329567	C	A	6690	-0.360318	-1.35816	0.637525	0.479109	0.921271	GRB10 /// COBL
rs4783961	G	A	15110	-0.140418	-0.52952	0.248685	0.479378	0.921271	HERPUD1 /// CETP
rs13105581	C	T	15111	-0.246578	-0.933639	0.440483	0.481801	0.921271	SLC39A8
rs17162401	C	G	15098	0.549317	-0.983258	2.08189	0.482364	0.921271	PER3P1 /// U3
rs2926621	G	T	8635	0.186209	-0.333487	0.705904	0.482516	0.921271	LINC01898 /// LINC01893
rs646776	T	C	15083	0.168271	-0.305825	0.642366	0.486648	0.921271	CELSR2 /// PSRC1
rs4592416	A	G	15108	0.142011	-0.258649	0.542671	0.487247	0.921271	HSD17B12
rs35160687	C	T	15099	-0.139735	-0.534644	0.255175	0.487987	0.921271	REEP1
rs1633063	C	T	15107	0.164868	-0.302303	0.632039	0.489135	0.921271	IFITM4P /// HLA-V
rs56393506	C	T	15107	0.185417	-0.340122	0.710957	0.48925	0.921271	LPA /// PLG
rs4970835	G	A	15022	-0.169899	-0.653128	0.31333	0.490757	0.921271	CELSR2 /// PSRC1
rs11165922	G	T	15109	0.141664	-0.26179	0.545118	0.491328	0.921271	DPYD
rs16893522	G	A	15100	-0.20496	-0.791075	0.381155	0.493102	0.921271	SNORA70 /// LINC01526
rs2080208	G	A	102	2.0883	-3.89637	8.07298	0.49403	0.921271	CLECL1P /// CLECL1P
rs1412139	A	G	15109	-0.137367	-0.53176	0.257026	0.494825	0.921271	ADGRL4 /// LINC02792
rs57537843	G	A	14675	-0.1439	-0.559327	0.271527	0.497192	0.921271	RN7SL117P /// RNA5SP87
rs117535166	C	G	15107	-0.314545	-1.2231	0.594008	0.497424	0.921271	LINC01910 /// LARP7P3
rs2192528	G	A	15102	0.137756	-0.260309	0.53582	0.497598	0.921271	LCORL /// LINC02438
rs117831057	A	G	14988	0.301507	-0.569978	1.17299	0.497716	0.921271	AP1M2 /// SLC44A2
rs12130871	A	G	15110	-0.144298	-0.561651	0.273056	0.497995	0.921271	ARHGAP30
rs5758511	G	A	15109	-0.154589	-0.602782	0.293605	0.499027	0.921271	CENPM
rs1275539	C	T	15111	-0.144586	-0.56383	0.274658	0.49908	0.921271	TCF23 /// SLC5A6
rs151014368	G	A	15104	-0.165881	-0.648001	0.316239	0.500085	0.921271	LMAN2
rs12165098	G	A	15098	-0.209395	-0.820179	0.401389	0.501625	0.921969	RNU6-706P /// MIR924HG
rs11881756	T	C	15081	-0.216135	-0.857235	0.424965	0.508762	0.931366	CEACAM16-AS1
rs34172167	C	T	15109	-0.15482	-0.614397	0.304756	0.509084	0.931366	HDDC2 /// HEY2-AS1
rs73933942	A	C	15098	-0.234596	-0.933506	0.464314	0.510615	0.932019	MIR4431 /// ASB3
rs17601612	G	C	15106	0.137392	-0.273888	0.548671	0.512632	0.933555	DRD2
rs7626868	C	T	15103	0.13246	-0.267542	0.532462	0.516313	0.93425	LINC00635 /// LINC00636
rs72703210	T	C	15104	0.352058	-0.711815	1.41593	0.516601	0.93425	PSRC1
rs676210	G	A	15107	0.155582	-0.316844	0.628008	0.518624	0.93425	APOB
rs13329140	G	A	15107	-0.152621	-0.616411	0.311169	0.518945	0.93425	SEMA6D
rs9464149	T	G	15102	0.129437	-0.264595	0.523469	0.519681	0.93425	FAM83B
rs10019234	G	A	15103	0.168272	-0.344462	0.681005	0.520074	0.93425	LINC02172 /// LINC00616
rs73114337	C	T	15090	0.320866	-0.661841	1.30357	0.522204	0.935959	LINC02991 /// NDUFA10
rs2169387	G	A	15060	0.211252	-0.440275	0.86278	0.525101	0.939033	PPP1R3B-DT
rs11614986	A	G	15111	-0.166556	-0.686006	0.352893	0.529713	0.945151	MMAB
rs2070669	G	C	15111	0.136096	-0.290071	0.562262	0.531373	0.945271	APOC3
rs217396	T	A	14021	-0.126768	-0.525558	0.272022	0.533261	0.945271	NPC1L1 /// DDX56
rs79903896	A	C	15111	0.42268	-0.907847	1.75321	0.533522	0.945271	SCFD1 /// RPL12P5
rs3898938	C	T	15088	0.123957	-0.267214	0.515128	0.534542	0.945271	INTS10 /// LPL
rs61941676	C	A	15109	0.198085	-0.430119	0.826289	0.536565	0.945563	SCARB1
rs12401997	C	A	15108	-0.13432	-0.560851	0.29221	0.537089	0.945563	SEMA4A /// SLC25A44
rs11689042	G	C	15109	0.143082	-0.312678	0.598841	0.538348	0.945682	ADCY3
rs11122454	T	C	15094	0.126917	-0.282131	0.535965	0.543103	0.95193	GALNT2
rs4767550	A	G	15110	0.125528	-0.281913	0.532969	0.545948	0.954808	KSR2
rs429921	A	G	3744	-0.28681	-1.22297	0.649353	0.548194	0.955573	VAT1L
rs62141290	T	C	15066	-0.15139	-0.646276	0.343496	0.548792	0.955573	C2orf16
rs13225495	G	A	14970	-0.122426	-0.524323	0.279472	0.550479	0.956412	FOXP2
rs62144584	T	C	14259	-0.144265	-0.619675	0.331146	0.552007	0.956697	NCOA1 /// PTRHD1
rs10823607	C	T	15108	-0.165646	-0.712956	0.381664	0.553053	0.956697	ADAMTS14
rs12452225	A	C	15110	-0.212725	-0.918513	0.493063	0.554698	0.957458	CCT6B
rs11207992	T	G	15110	0.123659	-0.287937	0.535256	0.555963	0.957559	DOCK7
rs11640439	G	A	15111	0.191393	-0.456012	0.838799	0.562301	0.958027	PLLP
rs915416	G	C	15033	0.127964	-0.306188	0.562115	0.563475	0.958027	C1orf94 /// MIR552
rs111767129	C	T	15107	0.37865	-0.915283	1.67258	0.56627	0.958027	MIR1263 /// LINC01323
rs6999158	T	A	15102	0.126564	-0.306604	0.559732	0.566871	0.958027	LPL /// RPL30P9
rs2821357	T	G	12860	-0.191127	-0.848545	0.466291	0.568808	0.958027	RNU6-716P
rs1985825	T	C	13329	0.119457	-0.292309	0.531224	0.569625	0.958027	MVK /// RN7SKP250
rs2281718	T	A	15087	0.118417	-0.290965	0.527798	0.570759	0.958027	GALNT2
rs8024058	A	T	15107	-0.123904	-0.556345	0.308536	0.574405	0.958027	AEN
rs171695	C	T	15109	-0.115152	-0.517795	0.287492	0.575119	0.958027	MACIR /// PDZPH1P
rs62434669	G	A	12577	-0.220018	-0.99122	0.551184	0.576051	0.958027	MAD1L1
rs460692	T	C	15111	-0.168808	-0.763889	0.426272	0.578218	0.958027	IRX2-DT /// LINC01377
rs6717858	T	C	15054	-0.114518	-0.518621	0.289586	0.578602	0.958027	COBLL1
rs12069385	C	T	15038	0.314784	-0.801072	1.43064	0.580326	0.958027	ZMYM4
rs7103780	G	A	15105	-0.111409	-0.507673	0.284856	0.581607	0.958027	WT1-AS
rs13253288	C	G	15093	0.116721	-0.300443	0.533886	0.583423	0.958027	UBXN2B /// PTPN11P2
rs11774568	C	A	15081	0.120539	-0.310865	0.551943	0.583942	0.958027	DEFB136 /// DEFB135
rs9531006	A	G	15100	-0.121707	-0.557497	0.314084	0.584121	0.958027	LINC00382 /// LINC01080
rs75389424	A	G	14949	-0.446816	-2.05243	1.1588	0.585461	0.958027	MIR1263 /// LINC01323
rs11683355	C	A	15110	-0.137398	-0.632157	0.357361	0.586238	0.958027	ZEB2
rs2925979	C	T	15108	-0.11804	-0.543897	0.307817	0.586946	0.958027	CMIP
rs10173260	C	T	15109	0.108879	-0.287077	0.504835	0.589924	0.958027	MAP2
rs12965067	C	T	15103	0.112206	-0.296963	0.521375	0.590938	0.958027	SMUG1P1 /// ACAA2
rs8072993	G	T	15107	-0.118751	-0.554971	0.317469	0.593648	0.958027	LINC02693
rs4495740	T	G	14782	0.11312	-0.302937	0.529176	0.594113	0.958027	DOCK7
rs55658675	C	T	15106	0.116238	-0.311974	0.544451	0.594703	0.958027	MAX
rs4387433	A	G	15104	0.107107	-0.289235	0.503449	0.596349	0.958027	PPFIA2
rs7503199	C	T	15105	0.119212	-0.322365	0.560788	0.596717	0.958027	CTC1
rs2179402	G	A	15100	-0.11852	-0.563754	0.326715	0.601854	0.958027	LAMB3
rs970223	A	T	15102	-0.150099	-0.716943	0.416744	0.603763	0.958027	RPL9P13 /// RN7SL283P
rs11739656	C	T	11771	0.225501	-0.628012	1.07901	0.604577	0.958027	MIR4634 /// LINC01951
rs79972364	G	C	15047	-0.278583	-1.33363	0.77646	0.604789	0.958027	NALCN
rs7924896	A	T	15060	0.105789	-0.296114	0.507692	0.605924	0.958027	METTL15
rs2745826	A	T	15105	-0.102872	-0.494459	0.288714	0.606626	0.958027	BANF2 /// RNU6-192P
rs12611523	A	G	15090	-0.104466	-0.502538	0.293607	0.607006	0.958027	SPOPL-DT
rs369756	G	T	15108	-0.123269	-0.593027	0.346489	0.607033	0.958027	RANBP6 /// GTF3AP1
rs4603816	T	C	14638	0.121692	-0.342269	0.585653	0.607198	0.958027	ABCG8
rs12583965	A	G	15085	0.187071	-0.526423	0.900564	0.607334	0.958027	OBI1-AS1
rs662138	C	G	15111	0.137128	-0.392302	0.666558	0.611697	0.958027	SLC22A1
rs17791768	T	G	15104	0.173223	-0.498118	0.844564	0.613053	0.958027	GPC6-AS1 /// GPC6
rs10823730	T	C	3206	1.02513	-2.95569	5.00594	0.613753	0.958027	SLC29A3 /// CDH23
rs429358	T	C	15101	0.143936	-0.415658	0.703529	0.614169	0.958027	APOE
rs6512653	G	A	15108	-0.389894	-1.90681	1.12702	0.614423	0.958027	PTPN1
rs1441778	T	C	15008	0.135063	-0.393127	0.663253	0.616244	0.958027	INTS10 /// LPL
rs10902444	C	T	15110	-0.301957	-1.48351	0.879599	0.616451	0.958027	SFSWAP
rs540431	A	G	15109	0.100346	-0.293194	0.493886	0.617245	0.958027	DAB1
rs9843801	T	C	11386	0.112216	-0.329378	0.553811	0.618442	0.958027	PCCB
rs9321171	C	T	15103	0.099396	-0.292639	0.491431	0.619241	0.958027	LAMA2 /// ARHGAP18
rs35246381	T	C	15108	0.115417	-0.340232	0.571067	0.619567	0.958027	NAT2 /// PSD3
rs146977851	C	T	15108	-0.284833	-1.41054	0.840878	0.619951	0.958027	PCDH15
rs11137148	C	A	15108	0.145302	-0.431121	0.721726	0.621265	0.958027	ZMYND19 /// ARRDC1
rs6800190	G	C	14974	0.102687	-0.304955	0.510328	0.621502	0.958027	RN7SL553P /// MTARC2P1
rs7298909	T	C	15104	0.161427	-0.482067	0.804921	0.622948	0.958027	SBNO1
rs118039278	G	A	15107	0.206933	-0.619677	1.03354	0.62367	0.958027	LPA
rs8029928	C	T	15074	-0.111248	-0.555856	0.333359	0.623839	0.958027	SEMA6D
rs7778250	A	C	15085	-0.108509	-0.54491	0.327893	0.626022	0.958027	DUS4L /// BCAP29 /// BCAP29
rs56208677	C	T	15110	0.209782	-0.634038	1.0536	0.62607	0.958027	CETP
rs6550067	T	C	15108	0.105683	-0.319683	0.531049	0.626288	0.958027	OSBPL10
rs7806045	T	C	15091	-0.112719	-0.568829	0.343391	0.628124	0.958027	CHCHD3
rs2111216	G	A	15107	0.0986498	-0.301684	0.498983	0.629115	0.958027	MMAB
rs17427571	A	G	15109	-0.102617	-0.521801	0.316568	0.63137	0.958027	PRKG2 /// RNU5A-2P
rs11190970	G	A	13573	0.126073	-0.392377	0.644523	0.633639	0.958027	BTRC
rs12607679	T	C	14934	0.107012	-0.33552	0.549544	0.635533	0.958027	TCF4
rs11762784	G	A	15109	-0.0958957	-0.492532	0.30074	0.635596	0.958027	KLF14 /// LINC-PINT
rs3741521	G	A	2572	0.427306	-1.34518	2.19979	0.636567	0.958027	SCARB1
rs13234407	G	A	15110	-0.0945593	-0.487463	0.298344	0.637141	0.958027	KLF14 /// LINC-PINT
rs365663	A	G	12672	0.100876	-0.319232	0.520983	0.637909	0.958027	SLC6A3
rs12444708	C	T	15109	0.14136	-0.447491	0.730211	0.637989	0.958027	HERPUD1 /// CETP
rs116197893	C	T	15105	-0.149028	-0.773986	0.47593	0.640231	0.958027	MYLK-AS1
rs211800	A	G	9567	-0.117614	-0.611248	0.376019	0.64051	0.958027	RPL3P8 /// IMMP2L
rs113179280	G	T	15090	-0.184684	-0.966387	0.597019	0.643323	0.958027	RPS11P1 /// PGAM3P
rs731716	G	A	15058	0.0933823	-0.302131	0.488895	0.643539	0.958027	PKNOX2
rs79807730	C	T	15098	0.170463	-0.553238	0.894165	0.644328	0.958027	SRRM1P2 /// LINC00971
rs2965169	A	C	15084	0.0927994	-0.302518	0.488117	0.645448	0.958027	BCL3
rs11208950	A	G	8737	-0.118336	-0.62293	0.386258	0.645772	0.958027	SGIP1
rs2235229	T	C	15111	-0.0943485	-0.498496	0.309799	0.647273	0.958027	GTPBP1
rs10761673	G	T	13347	-0.0939124	-0.497004	0.30918	0.647935	0.958027	EGR2 /// RNU6-543P
rs8023503	C	T	15094	-0.216428	-1.15785	0.724998	0.65229	0.959402	LIPC-AS1 /// LIPC /// ALDH1A2
rs494697	A	T	15053	-0.22101	-1.18279	0.740768	0.652432	0.959402	NGF-AS1 /// ELOCP20
rs10888177	G	A	15108	-0.0863126	-0.474812	0.302187	0.66324	0.959402	LPL /// RPL30P9
rs4846913	A	C	15107	0.0906324	-0.317656	0.498921	0.663507	0.959402	GALNT2
rs596773	G	A	15109	-0.112468	-0.619496	0.394559	0.663739	0.959402	CELSR2
rs997109	C	T	15103	0.0876461	-0.30832	0.483612	0.66441	0.959402	MAP2
rs114821903	T	A	15045	-0.134558	-0.742621	0.473504	0.664491	0.959402	SMARCA4
rs62140562	G	C	15108	0.0966165	-0.340201	0.533434	0.664644	0.959402	CENPO
rs737338	C	T	15111	0.17547	-0.62138	0.97232	0.666037	0.959402	DOCK6
rs157582	C	T	15108	0.101307	-0.359956	0.562569	0.666858	0.959402	TOMM40
rs12448528	G	A	15110	-0.104278	-0.579226	0.370671	0.666962	0.959402	HERPUD1 /// CETP
rs35800	C	G	15109	0.0906402	-0.322278	0.503559	0.667026	0.959402	MACIR
rs73959582	T	C	14855	0.148375	-0.527855	0.824605	0.667163	0.959402	LIPG /// SMUG1P1
rs4721188	A	G	9458	-0.123217	-0.68482	0.438386	0.667181	0.959402	MAD1L1
rs143750764	C	T	15108	0.245735	-0.878598	1.37007	0.668381	0.959402	NPNT /// TBCK
rs6511721	A	G	14950	-0.0861234	-0.488385	0.316138	0.67476	0.959402	LDLR
rs10102352	G	A	15093	0.0850905	-0.312455	0.482636	0.674843	0.959402	PPP1R3B-DT
rs11076176	T	G	11521	-0.128375	-0.729236	0.472485	0.675398	0.959402	CETP
rs9641516	G	C	15102	-0.0832955	-0.474792	0.308201	0.676674	0.959402	FOXP2
rs56314523	G	A	15070	0.0955566	-0.35371	0.544823	0.676771	0.959402	ICA1
rs1167514	A	G	14275	0.0928032	-0.344269	0.529875	0.677295	0.959402	NLRC5
rs10744183	A	G	15099	0.0854761	-0.321868	0.49282	0.680871	0.959402	SCARB1
rs6606725	C	A	14893	0.082297	-0.311938	0.476532	0.682433	0.959402	KCTD10
rs10166647	T	C	15107	0.0821138	-0.311564	0.475792	0.682678	0.959402	TDRD15 /// NUTF2P8
rs1260326	C	T	15093	0.0828221	-0.314609	0.480253	0.682947	0.959402	GCKR
rs187607506	C	T	14963	0.0937083	-0.357427	0.544844	0.683922	0.959402	BSND /// PCSK9
rs970908	A	T	15107	-0.0823236	-0.479145	0.314498	0.684295	0.959402	LINC01414
rs12567114	G	A	15108	0.0917756	-0.352799	0.53635	0.685768	0.959402	MIR137HG /// NFU1P2
rs12598569	T	C	15064	0.084717	-0.326506	0.49594	0.686377	0.959402	SNX29
rs1182841	G	A	15108	0.092554	-0.358274	0.543382	0.687407	0.959402	TUBBP11 /// RAP1BP2
rs2801439	T	G	15108	-0.0826897	-0.489216	0.323837	0.690138	0.959402	KCNK1 /// SLC35F3
rs9521597	T	C	15110	-0.100443	-0.597182	0.396296	0.691874	0.959402	LINC03082
rs13413639	C	A	15101	-0.0858134	-0.510229	0.338603	0.691892	0.959402	R3HDM1
rs76870658	T	A	15111	0.113435	-0.4556	0.68247	0.696011	0.959402	COL27A1 /// ORM1
rs395908	G	A	15105	-0.104637	-0.636398	0.427123	0.699739	0.959402	NECTIN2
rs7228159	T	A	15105	0.079503	-0.327184	0.48619	0.701607	0.959402	TCF4
rs74974644	G	A	15110	0.151805	-0.625543	0.929152	0.701903	0.959402	MRPL33
rs71519017	T	C	15107	0.21478	-0.886881	1.31644	0.702376	0.959402	FABP5 /// PMP2
rs998606	A	C	15110	-0.128988	-0.793692	0.535716	0.703695	0.959402	PPIAP39 /// HABP2
rs11144594	C	G	15095	-0.119868	-0.742981	0.503244	0.706145	0.959402	RNU6-1228P /// OTX2P1
rs11076146	T	G	15106	0.0758858	-0.32023	0.472002	0.707304	0.959402	GNAO1
rs1168132	T	A	2512	-0.320299	-2.00224	1.36164	0.708966	0.959402	DOCK7
rs684818	T	C	15111	-0.0757205	-0.477376	0.325935	0.711759	0.959402	LINC00184 /// LINC01132
rs17817288	A	G	15110	-0.0730383	-0.464893	0.318817	0.714872	0.959402	FTO
rs7463291	T	C	446	0.488997	-2.13585	3.11384	0.715012	0.959402	ZDHHC2
rs35866622	C	T	15108	-0.0746028	-0.477533	0.328327	0.716688	0.959402	MAMSTR
rs2738464	C	G	15003	0.10352	-0.455594	0.662634	0.716689	0.959402	LDLR /// SPC24
rs60329942	G	A	15107	-0.0817211	-0.524521	0.361079	0.71756	0.959402	INTS10
rs7313797	T	C	15098	0.0718926	-0.320503	0.464288	0.719525	0.959402	KCTD10
rs10138240	G	C	15108	0.0717209	-0.32223	0.465671	0.721225	0.959402	KCNH5
rs3846663	C	T	15110	-0.0721839	-0.468809	0.324441	0.721313	0.959402	HMGCR /// CERT1
rs4535301	G	T	15097	-0.0720356	-0.470487	0.326416	0.723084	0.959402	SH3RF1 /// NEK1
rs26877	C	T	15110	-0.0984064	-0.643742	0.44693	0.723581	0.959402	LINC02114 /// LINC01020
rs11567976	T	C	15109	-0.0705526	-0.465876	0.324771	0.726496	0.959402	CDC25C
rs17737465	A	G	15111	0.0770075	-0.355701	0.509716	0.727234	0.959402	CPQ
rs12606068	T	G	15105	-0.0934795	-0.618799	0.43184	0.727261	0.959402	DSEL-AS1
rs1409925	T	A	14896	0.0819833	-0.380564	0.544531	0.728299	0.959402	LINGO2
rs2186122	T	A	15110	0.0687426	-0.321847	0.459333	0.730134	0.959402	PDE4B
rs7127590	G	T	15017	0.0893839	-0.419983	0.59875	0.730895	0.959402	SIK3 /// APOA1-AS
rs2326816	C	T	15108	-0.0684526	-0.458755	0.32185	0.731038	0.959402	LAMA2
rs12256551	C	A	10641	0.0969917	-0.462336	0.656319	0.733952	0.959402	MIR1915HG /// SKIDA1
rs28562532	C	T	15109	-0.0935479	-0.636807	0.449711	0.735739	0.959402	APOB /// TDRD15
rs11065384	C	T	15008	-0.0738898	-0.503542	0.355762	0.736067	0.959402	HNF1A
rs1229761	A	C	15111	0.0725744	-0.349635	0.494784	0.736191	0.959402	FOXP2
rs2287922	G	A	15108	-0.0681735	-0.465357	0.32901	0.73656	0.959402	RASIP1
rs1229762	T	C	15110	0.0721278	-0.349924	0.49418	0.73766	0.959402	FOXP2
rs686030	A	C	15062	-0.0998648	-0.685357	0.485628	0.738152	0.959402	TTC39B
rs6889592	G	A	15110	0.0705001	-0.343832	0.484832	0.73876	0.959402	PAM
rs4296102	T	C	11386	0.0876971	-0.429472	0.604866	0.739622	0.959402	MIR3685 /// RNU6-735P
rs261291	T	C	6467	-0.283539	-1.9563	1.38922	0.739721	0.959402	ALDH1A2
rs312030	C	T	15111	0.135805	-0.668689	0.940298	0.740753	0.959402	TDRD15 /// NUTF2P8
rs1011685	C	T	14695	0.119529	-0.592168	0.831226	0.742023	0.959402	LPL /// RPL30P9
rs825458	G	A	14873	-0.0666199	-0.463578	0.330338	0.742206	0.959402	RFLNA
rs62240987	G	A	14893	-0.0802214	-0.55854	0.398097	0.74237	0.959402	SHISA8 /// TNFRSF13C
rs10483350	A	G	15110	0.0824228	-0.413807	0.578653	0.744768	0.959402	LINC02326 /// RNU11-5P
rs13702	T	C	15104	0.0713023	-0.358056	0.500661	0.744814	0.959402	LPL
rs73720625	C	T	15076	0.159254	-0.808194	1.1267	0.746973	0.959402	OFCC1
rs1115784	A	G	15110	0.0693502	-0.354518	0.493218	0.748457	0.959402	NAT2
rs1138429	A	T	15017	0.103459	-0.529162	0.73608	0.748564	0.959402	SLC12A3
rs6909225	G	A	15108	-0.0679483	-0.486814	0.350918	0.750527	0.959402	KCNQ5
rs144625846	A	G	15098	0.0992573	-0.516656	0.715171	0.752111	0.959402	GBF1
rs79512144	G	A	15105	0.132753	-0.69295	0.958456	0.752675	0.959402	HMGB1P25 /// RPL30P3
rs13002630	T	A	9364	-0.138079	-0.999149	0.72299	0.753297	0.959402	EPCAM-DT
rs12661667	C	T	15109	-0.0722898	-0.523788	0.379208	0.753664	0.959402	USP49
rs4688116	T	G	14890	0.0639284	-0.340364	0.468221	0.756624	0.959402	LINC03051 /// IGSF11
rs10106652	G	A	15111	0.0699346	-0.374593	0.514462	0.757817	0.959402	LPL /// RPL30P9
rs4642942	G	C	15102	0.0636213	-0.342784	0.470026	0.758976	0.959402	PUM1
rs138381486	G	T	15110	-0.180526	-1.34334	0.982286	0.760912	0.959402	SLC2A11
rs2128614	A	T	15110	-0.0628042	-0.46839	0.342782	0.761511	0.959402	RNU6-1069P /// LINC02422
rs699263	C	T	15103	-0.0622405	-0.464877	0.340396	0.761909	0.959402	PDE4B /// SGIP1
rs7218593	C	T	14982	-0.0994076	-0.747666	0.548851	0.763756	0.959402	TMEM132E /// CCT6B
rs3823624	T	C	15107	-0.0749059	-0.565673	0.415861	0.764826	0.959402	MAD1L1
rs11883686	A	T	15110	-0.0631467	-0.477892	0.351598	0.765388	0.959402	LINC01876
rs34354917	C	A	15108	0.0682421	-0.38059	0.517075	0.765703	0.959402	ALG10B /// CPNE8
rs3863381	A	G	15101	0.0815807	-0.457965	0.621126	0.766962	0.959402	CASC18
rs12135996	G	A	15065	-0.0638718	-0.487303	0.359559	0.767499	0.959402	ARHGAP30
rs56372231	C	T	14795	0.0634514	-0.358501	0.485403	0.768199	0.959402	PAM
rs10761674	T	C	15109	0.0579648	-0.327669	0.443599	0.768297	0.959402	EGR2 /// RNU6-543P
rs1266469	A	G	14515	0.0585591	-0.335809	0.452927	0.771027	0.959402	PTGER2 /// TXNDC16
rs112224869	C	A	14513	-0.217053	-1.68057	1.24647	0.771296	0.959402	MIR6078 /// LINC00702
rs10747215	C	G	15086	0.192292	-1.10686	1.49144	0.771738	0.959402	BDP1P /// RNA5SP461
rs6586891	A	C	15051	-0.0608936	-0.472994	0.351206	0.772113	0.959402	LPL /// RPL30P9
rs12463754	C	G	15096	-0.063139	-0.498924	0.372646	0.776433	0.95975	SCN1A /// SCN1A-AS1
rs7951019	T	G	15104	0.175315	-1.03797	1.3886	0.777018	0.95975	KMT2A
rs9367621	T	A	6875	-0.0831858	-0.659228	0.492857	0.777149	0.95975	HCRTR2
rs78308718	T	C	15103	0.0690903	-0.411225	0.549405	0.777998	0.95975	ADCY2
rs7896356	G	T	2333	0.440089	-2.63932	3.51949	0.779397	0.95975	AKR1C7P /// RPL26P28
rs1374117	C	T	15108	-0.0801983	-0.642016	0.481619	0.779646	0.95975	APOA1-AS
rs3794695	C	T	15093	0.0705024	-0.429166	0.570171	0.782127	0.961314	HPR /// TXNL4B
rs10178381	A	T	15109	0.0946752	-0.58169	0.77104	0.783816	0.961901	LINC02850 /// APOB
rs10491242	A	G	15110	-0.0868683	-0.712148	0.538412	0.785398	0.962065	ATP6AP1L /// RPL5P16
rs7534398	T	A	14880	-0.0699153	-0.575523	0.435693	0.786373	0.962065	CAMTA1
rs116917011	A	T	15108	0.125461	-0.812269	1.06319	0.793146	0.965754	OTX2P1 /// PCSK5
rs11242483	C	T	15110	0.055016	-0.360249	0.470281	0.795123	0.965754	PAM
rs410649	T	G	15109	-0.0517788	-0.443341	0.339784	0.795498	0.965754	RANBP6 /// GTF3AP1
rs4733156	C	A	6390	-0.126808	-1.08808	0.834467	0.795981	0.965754	RANP9 /// RNU6-528P
rs11763750	G	A	15108	-0.0645863	-0.554428	0.425255	0.79608	0.965754	MAD1L1
rs59779556	T	G	15107	0.051724	-0.343124	0.446573	0.797372	0.965754	GNAO1 /// GNAO1-AS1
rs6948912	T	C	13286	0.054659	-0.363714	0.473032	0.797903	0.965754	MAD1L1
rs34556183	A	G	15092	-0.0581524	-0.511109	0.394804	0.801328	0.967453	SCAND3 /// LINC00533
rs2215161	G	T	14941	-0.0512862	-0.452575	0.350002	0.802208	0.967453	TMEM229A /// SSU72L6
rs13084543	G	C	15101	-0.0515391	-0.456383	0.353304	0.802962	0.967453	RPS20P14 /// RPL29P9
rs2454703	C	T	15103	-0.0483377	-0.441111	0.344435	0.809394	0.972725	HCAR3 /// HCAR1
rs258	G	C	15056	-0.0492514	-0.450293	0.35179	0.809787	0.972725	LPL
rs117844066	G	C	15098	-0.0662419	-0.615121	0.482638	0.813014	0.975126	PKD1L3
rs17005118	G	A	15111	-0.0520944	-0.491752	0.387563	0.816357	0.976578	RNU5A-2P /// RASGEF1B
rs11820504	T	C	15103	-0.0575335	-0.549087	0.43402	0.818556	0.976578	LINC02702 /// BUD13
rs41501452	A	G	15108	-0.0478615	-0.46214	0.366417	0.820864	0.976578	RNU5A-2P /// RASGEF1B
rs7524118	C	T	15109	0.0498444	-0.382377	0.482066	0.821181	0.976578	C1orf94 /// MIR552
rs1787328	T	C	15107	0.04586	-0.351964	0.443684	0.821249	0.976578	MYO5B
rs9302635	T	C	15099	0.0571378	-0.446687	0.560963	0.824099	0.976578	DHX38
rs7115856	A	C	5412	-0.162407	-1.59949	1.27468	0.824705	0.976578	HSD17B12
rs5117	T	C	15085	0.0533527	-0.418861	0.525566	0.824746	0.976578	APOC1
rs7562782	A	G	15106	-0.0522876	-0.516551	0.411975	0.825294	0.976578	ERBB4
rs903269	C	T	15109	-0.0440537	-0.441753	0.353646	0.828124	0.978468	LINC02644 /// ZNF438
rs7826306	C	G	15104	-0.0457336	-0.461963	0.370496	0.829492	0.978628	LPL /// RPL30P9
rs6420432	T	C	14892	-0.0561368	-0.5761	0.463827	0.832417	0.979948	HSD17B2-AS1
rs374153	T	C	15110	0.0574062	-0.47646	0.591272	0.83308	0.979948	SLC8A1 /// SLC8A1-AS1
rs2691586	T	C	15109	-0.0428121	-0.446247	0.360623	0.835237	0.981033	SNX13
rs75641275	A	C	15106	-0.0614478	-0.653148	0.530252	0.838712	0.983659	DPYD
rs10814514	T	C	15107	0.0506392	-0.453146	0.554424	0.843819	0.986774	ZCCHC7
rs6034146	C	A	15108	-0.0398095	-0.435942	0.356323	0.843853	0.986774	MACROD2
rs1976704	C	T	3157	0.131206	-1.19205	1.45446	0.84591	0.987724	PGS1
rs4948275	C	T	11862	0.0396146	-0.364318	0.443548	0.847571	0.988211	LINC00845 /// TMEM26
rs1839069	G	A	11273	-0.0775215	-0.888493	0.73345	0.851382	0.9892	FHIT
rs73245968	A	G	15086	-0.0475081	-0.544902	0.449885	0.8515	0.9892	LINC02326 /// RNU11-5P
rs283810	T	G	15071	-0.0670605	-0.772314	0.638193	0.852157	0.9892	NECTIN2
rs12903590	A	T	15102	-0.0560893	-0.656735	0.544557	0.854779	0.99002	ALDH1A2
rs7187278	T	A	15103	0.0522469	-0.51551	0.620003	0.856868	0.99002	DPPA2P4 /// NUP93-DT
rs1392817	G	A	14234	0.0362136	-0.357498	0.429925	0.856935	0.99002	PDE4B
rs10773112	T	C	15105	0.0393746	-0.393071	0.47182	0.858364	0.99002	SCARB1
rs181559417	G	T	15084	-0.168707	-2.04138	1.70396	0.859845	0.99002	DAPL1
rs2014830	C	T	15111	-0.0383582	-0.465679	0.388962	0.860345	0.99002	SEMA3F-AS1
rs4296389	C	T	15107	-0.0375225	-0.471648	0.396603	0.865479	0.991281	LINC02850 /// APOB
rs1659684	C	T	15104	0.03886	-0.41137	0.48909	0.865665	0.991281	TCF23 /// SLC5A6
rs1380703	A	G	15103	0.0351376	-0.374033	0.444308	0.866338	0.991281	EIF2S2P7 /// ACTG1P22
rs4953023	G	A	15110	0.0690955	-0.738419	0.87661	0.866815	0.991281	ABCG8
rs11071371	C	T	15111	-0.0484065	-0.628323	0.53151	0.870045	0.991281	ALDH1A2
rs6957513	G	A	15036	0.03754	-0.414321	0.489402	0.870651	0.991281	HDAC9
rs1168696	C	T	14997	-0.0376154	-0.496383	0.421152	0.872328	0.991281	CACNA2D3
rs1582156	A	T	15109	0.0411281	-0.462651	0.544907	0.872873	0.991281	RNU6-983P /// LINC01724
rs7462612	C	A	15109	0.0381856	-0.429933	0.506304	0.872976	0.991281	MAPK6P1 /// ATP6V1H
rs4276324	G	A	15109	0.0576094	-0.653986	0.769205	0.873925	0.991281	MIR4455 /// LINC02437
rs147577476	A	G	15104	-0.100974	-1.37773	1.17578	0.876816	0.992613	FOXB1 /// ANXA2
rs58953077	C	T	14700	-0.0319191	-0.438122	0.374283	0.8776	0.992613	TDRD15 /// NUTF2P8
rs289719	T	C	1791	0.118362	-1.44622	1.68295	0.882128	0.993908	CETP
rs4075349	C	T	15098	-0.029673	-0.425977	0.366631	0.883328	0.993908	IGFBP7-AS1
rs7799249	C	A	15044	-0.0313184	-0.454844	0.392207	0.884764	0.993908	ATP6V0A4
rs265981	G	A	15108	-0.030352	-0.444083	0.383379	0.885669	0.993908	DRD1
rs11892043	A	G	15107	-0.0323676	-0.476556	0.411821	0.886432	0.993908	NCOA1
rs584007	G	A	15104	-0.027642	-0.432084	0.3768	0.893437	0.993908	APOE /// APOC1
rs7217264	G	A	15094	0.0411299	-0.561849	0.644109	0.893647	0.993908	CALM2P1 /// CASC17
rs113113059	T	C	15097	-0.0302985	-0.490453	0.429856	0.897316	0.993908	CUL9
rs13141053	G	A	15108	0.0260261	-0.372727	0.424779	0.898209	0.993908	KLHL8 /// MIR5705
rs73044290	G	A	15108	0.0695887	-1.02858	1.16776	0.901158	0.993908	CTNND2
rs17732997	C	G	15078	-0.0246167	-0.416959	0.367726	0.902128	0.993908	SAMMSON
rs2644135	G	C	14870	-0.0267443	-0.454241	0.400752	0.902411	0.993908	IPO9 /// SHISA4
rs11648341	A	G	15108	0.0309964	-0.466778	0.528771	0.902862	0.993908	ACSM2B
rs34388845	A	G	14881	-0.0308399	-0.5263	0.46462	0.902901	0.993908	SCAND3
rs1784848	C	T	15105	0.0776012	-1.18942	1.34462	0.90445	0.993908	AIDAP3 /// METTL4
rs113021516	G	C	15098	0.0257954	-0.397101	0.448692	0.904838	0.993908	MSL2
rs61248122	A	T	15109	0.0797965	-1.22911	1.3887	0.904889	0.993908	HSD17B2-AS1
rs11193805	T	C	15105	0.0267163	-0.421962	0.475395	0.907094	0.993908	LINC01435
rs2006810	T	C	15105	0.0240068	-0.382531	0.430544	0.907859	0.993908	AUTS2
rs7903921	C	A	15110	-0.0241037	-0.432913	0.384706	0.908001	0.993908	LINC02646
rs11718454	C	T	15110	0.0680887	-1.0926	1.22878	0.908464	0.993908	RPL21P17 /// RN7SKP144
rs6859	G	A	15102	0.0232121	-0.373751	0.420175	0.908757	0.993908	NECTIN2
rs1057703	T	G	14898	0.031453	-0.506572	0.569478	0.908778	0.993908	JHY
rs6672390	G	T	15086	0.0297984	-0.542975	0.602572	0.918783	0.993908	S100A7 /// RN7SL44P
rs3810143	C	T	13171	0.0230197	-0.426323	0.472363	0.92002	0.993908	BCAM /// NECTIN2
rs11887534	G	C	15105	-0.0408158	-0.847543	0.765912	0.921009	0.993908	ABCG8
rs4801154	C	T	9252	-0.0305325	-0.646444	0.585379	0.922598	0.993908	TCF4
rs1441770	G	A	10378	0.0249107	-0.504804	0.554625	0.926563	0.993908	INTS10 /// LPL
rs3938236	C	A	15108	0.029329	-0.596474	0.655132	0.926812	0.993908	SPRED1
rs289752	A	G	15018	0.0184227	-0.382901	0.419746	0.928309	0.993908	NLRC5
rs75265117	C	G	15109	0.0258775	-0.554556	0.606312	0.930369	0.993908	COBLL1
rs78632751	G	A	15110	0.0333983	-0.722798	0.789595	0.931018	0.993908	SRRM1P2 /// LINC00971
rs2820313	A	G	15098	-0.0176984	-0.442595	0.407198	0.934933	0.993908	LMOD1
rs4737397	C	T	15101	-0.0191483	-0.4849	0.446603	0.935776	0.993908	XKR4 /// TMEM68
rs3996325	T	C	14556	-0.0179379	-0.45635	0.420474	0.936084	0.993908	MAD1L1
rs57561709	A	G	12380	0.0569619	-1.39853	1.51245	0.938858	0.993908	LINC01968 /// XXYLT1
rs2165557	A	T	15110	-0.0193897	-0.514932	0.476153	0.93887	0.993908	LPL /// RPL30P9
rs7607980	T	C	15101	0.0222475	-0.55827	0.602765	0.940125	0.993908	COBLL1
rs4803748	C	T	14896	0.0149088	-0.381878	0.411696	0.941294	0.993908	CEACAM16-AS1 /// BCL3
rs7599488	C	T	15111	0.0143268	-0.380542	0.409196	0.943308	0.993908	BCL11A
rs4801157	C	T	15106	0.0178507	-0.475155	0.510856	0.943425	0.993908	TCF4
rs7687601	A	G	15090	0.0570372	-1.57098	1.68505	0.945255	0.993908	TLL1
rs1187415	C	G	15051	0.0144163	-0.399098	0.427931	0.945523	0.993908	RFLNA /// ZNF664
rs17057892	T	C	14912	-0.0248827	-0.750536	0.70077	0.946417	0.993908	LINC00434 /// TARDBPP2
rs62508246	G	C	15103	-0.0158212	-0.505319	0.473676	0.949489	0.993908	ANK1 /// KAT6A
rs10973207	G	T	15107	-0.0169789	-0.555446	0.521488	0.950721	0.993908	EBLN3P /// ZCCHC7
rs6575005	T	C	15108	-0.0136819	-0.451915	0.424551	0.951207	0.993908	NOVA1
rs72740818	G	C	15087	0.0128359	-0.403323	0.428995	0.951795	0.993908	ALDH1A2
rs13088093	T	G	15106	0.0126148	-0.411884	0.437114	0.953554	0.993908	PPP2R3A
rs79746559	G	A	15110	0.0343996	-1.13749	1.20629	0.954121	0.993908	PLPPR5
rs187579	A	C	15084	0.0120253	-0.413873	0.437924	0.955868	0.993908	MACIR
rs2544681	A	G	15095	0.0160791	-0.562158	0.594316	0.956536	0.993908	MIR4280HG
rs66466742	C	T	15095	0.0216914	-0.776572	0.819955	0.957526	0.993908	DOCK6
rs2221285	C	T	15107	-0.0122029	-0.465365	0.440959	0.957908	0.993908	ESRRG /// GPATCH2
rs13274191	A	G	15107	-0.0113067	-0.433983	0.41137	0.958187	0.993908	NAT2 /// PSD3
rs2863244	A	G	14378	-0.0100651	-0.406593	0.386463	0.960322	0.993908	PAX8-AS1 /// PAX8
rs405509	G	T	15107	-0.0101344	-0.409809	0.38954	0.960363	0.993908	TOMM40 /// APOE
rs12606995	G	C	15105	0.0108639	-0.424269	0.445996	0.960972	0.993908	TCF4 /// TCF4-AS1
rs4721321	A	G	15107	-0.0104913	-0.439692	0.41871	0.961789	0.993908	MAD1L1
rs13282541	C	T	15106	0.0111416	-0.452514	0.474797	0.962435	0.993908	ANK1
rs11640954	G	A	15109	-0.0109953	-0.49283	0.47084	0.964326	0.993908	SLC12A3
rs6857	C	T	15111	0.0121673	-0.531924	0.556258	0.96504	0.993908	NECTIN2
rs149473221	A	T	15105	0.0391119	-1.79369	1.87191	0.966638	0.993908	FBXW8
rs4394754	C	T	15110	0.00895314	-0.432929	0.450836	0.968323	0.993908	LINC01165 /// INPP5A
rs2112886	T	C	15107	-0.00862921	-0.437088	0.41983	0.968513	0.993908	PAM
rs3826692	G	A	6167	-0.0287422	-1.47945	1.42197	0.969024	0.993908	MYO9B
rs2353082	C	G	15110	-0.00869571	-0.450892	0.433501	0.969255	0.993908	BAZ1B
rs2860511	G	A	15108	-0.0081807	-0.430082	0.413721	0.969685	0.993908	TCF4
rs9906564	T	C	15102	-0.00864274	-0.469308	0.452023	0.970667	0.993908	RNA5SP448 /// GPRC5C
rs60403635	T	C	14845	-0.0185896	-1.04673	1.00955	0.971731	0.993908	APOB /// TDRD15
rs55776147	G	A	15107	0.0073707	-0.402049	0.416791	0.971853	0.993908	TIMD4 /// HAVCR1
rs7732794	T	A	12858	-0.00785013	-0.47892	0.463219	0.973944	0.993908	LINC02109 /// LINC02064
rs9644636	T	G	15106	0.0071492	-0.430309	0.444608	0.974447	0.993908	LPL /// RPL30P9
rs3751046	A	G	15067	-0.00786262	-0.536914	0.521189	0.976762	0.993908	JHY
rs412464	C	T	15106	-0.00568537	-0.398797	0.387426	0.977386	0.993908	VAT1L /// CLEC3A
rs10065369	T	C	15099	0.00712769	-0.502587	0.516843	0.978135	0.993908	KCNN2
rs836901	C	T	10643	0.0267677	-1.9761	2.02964	0.979102	0.993908	ZNF486
rs11014034	G	A	15110	-0.00950248	-0.736434	0.717429	0.97956	0.993908	KIAA1217
rs289718	C	T	1793	-0.0217795	-1.88161	1.83805	0.981688	0.993908	CETP
rs34731055	C	T	11463	-0.00971436	-0.853253	0.833824	0.981992	0.993908	MAD1L1
rs3289	T	C	15109	-0.0121865	-1.13901	1.11464	0.983089	0.993908	LPL
rs11648003	A	G	15106	-0.00511455	-0.488305	0.478076	0.983448	0.993908	DHODH
rs6601296	G	A	15082	0.00553073	-0.523932	0.534993	0.983666	0.993908	PPP1R3B-DT
rs9517132	C	T	15109	0.00422977	-0.406422	0.414882	0.983893	0.993908	RPL7AP61 /// IPO5
rs11128505	A	C	15103	-0.00328224	-0.397617	0.391052	0.986984	0.995763	ROBO2
rs79108221	C	T	14999	0.00416818	-0.666104	0.67444	0.990275	0.997155	LPL /// RPL30P9
rs6466031	G	A	15108	-0.00235445	-0.405898	0.401189	0.990876	0.997155	KMT2E /// LINC01004
rs4719416	G	A	15104	0.00222294	-0.458563	0.463009	0.992456	0.997472	MAD1L1
rs4485443	G	T	15107	0.00183868	-0.527347	0.531024	0.994566	0.997472	CELF4
rs34349384	G	T	12257	-0.00118016	-0.367343	0.364983	0.99496	0.997472	RAPGEF5 /// STEAP1B
rs4288849	T	C	15024	-0.000420965	-0.665111	0.664269	0.99901	0.999635	GRIN2B /// MRPS18CP4
rs13391980	G	A	15097	-0.00013574	-0.581334	0.581063	0.999635	0.999635	GRB14 /// COBLL1

## Sheet: TableS7
Table S7. SNV genotype associations with mean minutes total, light, deep, or REM sleep in the primary analysis, average over weekdays, and averaged over weekends. Coefficients and 95% confidence intervals were obtained from linear regression adjusted for age, sex ploidy, and the first three principal components of genomic ancestry prediction. Adjusted P-values were obtained by the Benjamini-Hochb…
SNP Information							Primary Analysis					Weekdays						Weekends
RSID	Chrom.	Pos.	Mapped Genes	Reference Allele	Alternate Allele	Measure	N	Coef.	Lower 95% C.I.	Upper 95% C.I.	Adjusted P-value	N	Coef.	Lower 95% C.I.	Upper 95% C.I.	Adjusted P-value	vs. Primary	N	Coef.	Lower 95% C.I.	Upper 95% C.I.	Adjusted P-value	vs. Primary
rs113851554	2	66523432	MEIS1	G	T	Minute deep	15109	-3.53964	-4.24105	-2.83823	3.62016e-20	15109	-3.52714	-4.23153	-2.82276	7.75603e-20	2	15109	-3.59624	-4.31473	-2.87775	8.08696e-20	2
rs11693221	2	66572854	MEIS1	C	T	Minute deep	15109	-3.16284	-3.94828	-2.37739	1.17691e-12	15109	-3.14433	-3.93238	-2.35628	2.09262e-12	2	15109	-3.22923	-4.03555	-2.42292	1.65764e-12	2
rs113851554	2	66523432	MEIS1	G	T	Minute total	15109	-10.1346	-12.6896	-7.57966	6.01684e-12	15109	-10.2089	-12.7923	-7.62556	7.56802e-12	2	15109	-10.111	-12.8206	-7.40129	2.06658e-10	2
rs113851554	2	66523432	MEIS1	G	T	Minute rem	15109	-3.75429	-4.71099	-2.79759	1.15631e-11	15109	-3.7172	-4.67178	-2.76263	1.83117e-11	2	15109	-3.89781	-4.9058	-2.88982	2.76497e-11	2
rs11693221	2	66572854	MEIS1	C	T	Minute total	15109	-10.0676	-12.8978	-7.23743	1.23976e-09	15109	-10.1122	-12.9742	-7.25015	1.73124e-09	2	15109	-10.0563	-13.0498	-7.06269	1.81693e-08	2
rs11693221	2	66572854	MEIS1	C	T	Minute rem	15109	-3.6814	-4.73852	-2.62428	3.47758e-09	15109	-3.64457	-4.69913	-2.59002	4.98382e-09	2	15109	-3.80617	-4.9207	-2.69165	8.65688e-09	2
rs9369062	6	38469527	BTBD9	A	C	Minute deep	14532	0.845804	0.532998	1.15861	3.07154e-05	14532	0.829732	0.516587	1.14288	5.46907e-05	2	14532	0.885336	0.559605	1.21107	2.63989e-05	2
rs1342711	1	147747703	RN7SL261P, GJA5	A	G	Minute total	15110	2.85739	1.59817	4.1166	0.00219043	15110	3.13154	1.85277	4.4103	0.000420541	2	15110	2.14572	0.807448	3.48399	0.102307	-1
rs62158170	2	113324598	PAX8, LINC02966	A	G	Minute total	15106	2.73479	1.51543	3.95415	0.00219043	15106	2.55371	1.31557	3.79185	0.010498	2	15106	3.16337	1.86249	4.46425	0.00031017	2
rs7556815	2	113328208	LINC02966	G	A	Minute total	15109	2.64195	1.43417	3.84972	0.00286661	15109	2.43055	1.20415	3.65695	0.016053	2	15109	3.13361	1.84463	4.42258	0.00031017	2
rs2863957	2	113331974	LINC02966	C	A	Minute total	15107	2.62466	1.41341	3.83592	0.00286661	15107	2.40549	1.17571	3.63527	0.016053	2	15107	3.13877	1.84587	4.43166	0.00031017	2
rs62158206	2	113327019	LINC02966	T	C	Minute total	15108	2.59258	1.38601	3.79914	0.00287856	15108	2.37877	1.15362	3.60393	0.016053	2	15108	3.09045	1.80275	4.37816	0.000337842	2
rs6737318	2	113325543	LINC02966	A	G	Minute total	15108	2.55457	1.34558	3.76356	0.00342654	15108	2.3455	1.11807	3.57294	0.0178836	2	15108	3.04492	1.75403	4.33582	0.000428806	2
rs1823125	2	113332835	LINC02966	A	G	Minute total	15109	2.4837	1.27633	3.69106	0.00488132	15109	2.27369	1.04849	3.49889	0.0232483	2	15109	2.97281	1.68325	4.26237	0.000618774	2
rs2416963	9	125479135	MAPKAP1	C	T	Minute deep	13566	-0.618262	-0.916226	-0.320298	0.00945942	13566	-0.618247	-0.916875	-0.319619	0.00983747	2	13566	-0.609741	-0.918586	-0.300896	0.02165	2
rs10814514	9	37175768	ZCCHC7	T	C	Minute light	15107	2.20156	1.17969	3.22344	0.0191736	15107	2.11701	1.08289	3.15113	0.0419139	2	15107	2.39115	1.32947	3.45284	0.00399902	2
rs10814514	9	37175768	ZCCHC7	T	C	Minute total	15107	2.40195	1.11447	3.68943	0.0202977	15107	2.30054	0.989166	3.61192	0.0402197	2	15107	2.6185	1.25451	3.9825	0.0148348	2
rs10973207	9	37100528	EBLN3P, ZCCHC7	G	T	Minute light	15107	2.25797	1.16531	3.35063	0.0203127	15107	2.16505	1.05995	3.27014	0.0419139	2	15107	2.47471	1.33749	3.61193	0.00399902	2
rs2644135	1	201887128	IPO9, SHISA4	G	C	Minute light	14870	-1.62955	-2.47225	-0.786857	0.0234997	14870	-1.60713	-2.45906	-0.755193	0.0419139	2	14870	-1.68157	-2.56094	-0.802198	0.0157301	2
rs13105581	4	102307673	SLC39A8	C	T	Minute light	15111	-2.51979	-3.86409	-1.17549	0.0234997	15111	-2.54645	-3.90361	-1.18928	0.0419139	2	15111	-2.38024	-3.78593	-0.974561	0.065254	-1
rs13107325	4	102267552	SLC39A8	C	T	Minute light	15104	-2.80489	-4.32381	-1.28596	0.0234997	15104	-2.85193	-4.38404	-1.31981	0.0419139	2	15104	-2.64368	-4.23528	-1.05207	0.0748879	-1
rs2820313	1	201901093	LMOD1	A	G	Minute light	15098	-1.5498	-2.38918	-0.710421	0.0234997	15098	-1.55298	-2.40145	-0.704515	0.0441987	2	15098	-1.52985	-2.4065	-0.653213	0.0496492	2
rs7556815	2	113328208	LINC02966	G	A	Minute light	15109	1.79926	0.852588	2.74592	0.0234997	15109	1.64695	0.691916	2.60198	0.063961	-1	15109	2.16025	1.16711	3.15339	0.00399902	2
rs62158170	2	113324598	PAX8, LINC02966	A	G	Minute light	15106	1.81605	0.857247	2.77485	0.0234997	15106	1.68687	0.719653	2.65409	0.0625496	-1	15106	2.12722	1.12163	3.13281	0.00447517	2
rs2863957	2	113331974	LINC02966	C	A	Minute light	15107	1.7892	0.839884	2.73851	0.0234997	15107	1.63027	0.672663	2.58788	0.0653763	-1	15107	2.16892	1.1728	3.16505	0.00399902	2
rs62158206	2	113327019	LINC02966	T	C	Minute light	15108	1.75809	0.812407	2.70377	0.0234997	15108	1.60339	0.649329	2.55745	0.0653763	-1	15108	2.12526	1.13319	3.11732	0.00426203	2
rs10421649	19	9831586	UBL5, PIN1-DT	A	T	Minute total	15083	-1.833	-2.84372	-0.822281	0.0273339	15083	-1.8974	-2.92425	-0.870546	0.0232483	2	15083	-1.65675	-2.7316	-0.581901	0.125007	-1
rs6737318	2	113325543	LINC02966	A	G	Minute light	15108	1.70918	0.761414	2.65694	0.0292861	15108	1.55777	0.60165	2.51388	0.0797667	-1	15108	2.07123	1.0768	3.06567	0.00496008	2
rs1823125	2	113332835	LINC02966	A	G	Minute light	15109	1.69764	0.750575	2.64471	0.0292861	15109	1.54612	0.591185	2.50106	0.0797667	-1	15109	2.05743	1.06316	3.05169	0.00496008	2
rs10421649	19	9831586	UBL5, PIN1-DT	A	T	Minute light	15083	-1.37007	-2.15449	-0.585643	0.0377921	15083	-1.3916	-2.18379	-0.59941	0.0625496	-1	15083	-1.30619	-2.12567	-0.486711	0.0917372	-1
rs13107325	4	102267552	SLC39A8	C	T	Minute total	15104	-3.37568	-5.33008	-1.42127	0.0470481	15104	-3.44132	-5.42655	-1.45608	0.0415334	2	15104	-3.1232	-5.20542	-1.04098	0.139187	-1
rs36005900	1	147757554	GJA5	G	A	Minute rem	11224	1.92418	0.910013	2.93835	0.053013	11224	1.94488	0.929822	2.95994	0.0343603	1	11224	1.84411	0.775415	2.9128	0.114246	0
rs13226650	7	73602675	MLXIPL	A	G	Minute total	15101	-2.18425	-3.49803	-0.870464	0.0635077	15101	-2.32918	-3.66087	-0.997503	0.0402197	1	15101	-1.81395	-3.21586	-0.412038	0.247288	0
rs10973207	9	37100528	EBLN3P, ZCCHC7	G	T	Minute total	15107	2.28581	0.915943	3.65568	0.0635077	15107	2.15733	0.76351	3.55114	0.0866888	0	15107	2.58214	1.12667	4.03761	0.0402355	1
rs13114738	4	102363708	SLC39A8	C	T	Minute light	15104	-2.36862	-3.79914	-0.938107	0.0665476	15104	-2.43511	-3.87803	-0.992201	0.0653763	0	15104	-2.16017	-3.65695	-0.663393	0.185578	0
rs11672103	19	9832134	UBL5, PIN1-DT	T	C	Minute total	15098	-1.655	-2.66585	-0.644142	0.0689909	15098	-1.67655	-2.70446	-0.648642	0.0756146	0	15098	-1.59516	-2.66789	-0.52244	0.139187	0
rs34786000	19	9831447	UBL5, PIN1-DT	T	G	Minute total	15107	-1.67051	-2.69474	-0.646275	0.0689909	15107	-1.69412	-2.73539	-0.652858	0.0756146	0	15107	-1.60289	-2.69007	-0.5157	0.139187	0
rs60990105	16	67647053	CARMIL2	T	A	Minute deep	15074	0.806783	0.356509	1.25706	0.0706832	15074	0.843642	0.391924	1.29536	0.0399757	1	15074	0.723674	0.258179	1.18917	0.192445	0
rs1342711	1	147747703	RN7SL261P, GJA5	A	G	Minute rem	15110	0.885286	0.397722	1.37285	0.0739597	15110	0.959537	0.471799	1.44728	0.0305205	1	15110	0.693752	0.179121	1.20838	0.46723	0
rs2287838	19	9848338	PIN1	A	G	Minute total	15093	-1.65266	-2.6782	-0.627123	0.0740699	15093	-1.66654	-2.70915	-0.62392	0.0833941	0	15093	-1.614	-2.70345	-0.524555	0.139187	0
rs1111341	2	216387690	SMARCAL1-AS1	C	T	Minute total	15070	1.60566	0.591337	2.61998	0.084618	15070	1.62414	0.594255	2.65402	0.0833941	0	15070	1.5998	0.520856	2.67875	0.139187	0
rs1517572	11	28808335	LINC02742	C	A	Minute total	15108	-1.54204	-2.5514	-0.532687	0.0909934	15108	-1.6034	-2.63234	-0.574472	0.0853081	0	15108	-1.38984	-2.45817	-0.321512	0.245784	0
rs9369062	6	38469527	BTBD9	A	C	Minute total	14532	1.73394	0.608692	2.85919	0.0909934	14532	1.67792	0.535393	2.82044	0.117536	0	14532	1.89214	0.691212	3.09306	0.114264	0
rs36005900	1	147757554	GJA5	G	A	Minute total	11224	3.99207	1.38297	6.60116	0.0909934	11224	4.14522	1.49498	6.79546	0.0853081	0	11224	3.52535	0.756129	6.29457	0.257896	0
rs11609896	12	109600649	MVK, RN7SKP250	A	G	Minute total	15099	1.54561	0.543335	2.54788	0.0909934	15099	1.53524	0.517018	2.55347	0.103387	0	15099	1.54494	0.48118	2.6087	0.152581	0
rs2303100	19	9857758	OLFM2	T	C	Minute total	15108	-1.58146	-2.6045	-0.558418	0.0909934	15108	-1.60344	-2.64338	-0.563504	0.0866888	0	15108	-1.52176	-2.60867	-0.43484	0.181509	0
rs2644135	1	201887128	IPO9, SHISA4	G	C	Minute total	14870	-1.68195	-2.76618	-0.597723	0.0909934	14870	-1.6347	-2.73778	-0.531625	0.112311	0	14870	-1.78061	-2.93353	-0.627695	0.125007	0
rs34786000	19	9831447	UBL5, PIN1-DT	T	G	Minute light	15107	-1.27269	-2.07366	-0.471721	0.0976118	15107	-1.26763	-2.07663	-0.458636	0.105834	0	15107	-1.27748	-2.11314	-0.441827	0.127665	0
rs55710412	12	30914556	PPIAP44, TSPAN11	C	T	Minute deep	15104	0.71922	0.300406	1.13803	0.100264	15104	0.733758	0.315152	1.15236	0.0770627	0	15104	0.683809	0.247106	1.12051	0.192445	0
rs17111697	1	55165977	USP24	G	T	Minute deep	15089	-1.05333	-1.67687	-0.429796	0.100264	15089	-1.06229	-1.6848	-0.439773	0.0770627	0	15089	-1.01657	-1.67141	-0.361735	0.192445	0
rs2274538	1	55103767	USP24	G	A	Minute deep	15109	-1.04315	-1.66503	-0.421269	0.100264	15109	-1.05427	-1.6751	-0.433451	0.0770627	0	15109	-1.00113	-1.65435	-0.347908	0.192445	0
rs112434994	16	67920495	PSKH1	G	C	Minute deep	15111	0.712018	0.281445	1.14259	0.105046	15111	0.744595	0.312753	1.17644	0.0770627	0	15111	0.634043	0.188735	1.07935	0.282992	0
rs11165922	1	97871267	DPYD	G	T	Minute light	15109	-1.25477	-2.05609	-0.453446	0.106563	15109	-1.25295	-2.06247	-0.443439	0.109619	0	15109	-1.2439	-2.08063	-0.407162	0.157555	0
rs17401208	5	143497144	NR3C1, RNU7-156P	A	G	Minute rem	14768	1.64561	0.688685	2.60253	0.11914	14768	1.58835	0.632561	2.54414	0.168864	0	14768	1.77315	0.759969	2.78633	0.114246	0
rs4149307	9	104827463	ABCA1	C	T	Minute light	15108	1.52487	0.526082	2.52365	0.129312	15108	1.52908	0.519313	2.53884	0.113348	0	15108	1.51547	0.472056	2.55888	0.184614	0
rs72828533	6	19065449	MIR548A1HG, RPL21P61	A	T	Minute total	15110	-1.9607	-3.3027	-0.61871	0.130898	15110	-2.03405	-3.39912	-0.668981	0.110997	0	15110	-1.79383	-3.21882	-0.368842	0.257896	0
rs55710412	12	30914556	PPIAP44, TSPAN11	C	T	Minute total	15104	2.20685	0.692523	3.72118	0.130898	15104	2.23873	0.701577	3.77589	0.118011	0	15104	2.14839	0.532774	3.76401	0.227106	0
rs4801154	18	55434753	TCF4	C	T	Minute light	9252	-1.8734	-3.11036	-0.636431	0.131938	9252	-1.78138	-3.02959	-0.533168	0.163624	0	9252	-2.05518	-3.34891	-0.761447	0.0917372	0
rs6855246	4	102191313	BANK1, SLC39A8	A	G	Minute light	14505	-2.1094	-3.52216	-0.696647	0.131938	14505	-1.95902	-3.38143	-0.536605	0.204302	0	14505	-2.42381	-3.91383	-0.933788	0.0874195	0
rs11672103	19	9832134	UBL5, PIN1-DT	T	C	Minute light	15098	-1.17517	-1.96371	-0.386632	0.131938	15098	-1.18252	-1.97911	-0.385935	0.130636	0	15098	-1.15018	-1.97281	-0.327558	0.221474	0
rs11693221	2	66572854	MEIS1	C	T	Minute light	15109	-3.22335	-5.37639	-1.07031	0.131938	15109	-3.32329	-5.49339	-1.15319	0.109619	0	15109	-3.02084	-5.26567	-0.776024	0.255045	0
rs1342711	1	147747703	RN7SL261P, GJA5	A	G	Minute light	15110	1.45968	0.469346	2.45001	0.133633	15110	1.63555	0.634282	2.63683	0.0797667	0	15110	1.00093	-0.0286004	2.03045	0.549148	0
rs113851554	2	66523432	MEIS1	G	T	Minute light	15109	-2.8407	-4.76824	-0.913164	0.133633	15109	-2.96459	-4.90585	-1.02332	0.109619	0	15109	-2.61691	-4.63641	-0.597405	0.284124	0
rs11654671	17	4829172	PLD2, MINK1	A	T	Minute total	15110	-1.63342	-2.7625	-0.504342	0.134572	15110	-1.59447	-2.73697	-0.451972	0.142942	0	15110	-1.73529	-2.94857	-0.522007	0.167382	0
rs13226650	7	73602675	MLXIPL	A	G	Minute light	15101	-1.49161	-2.51212	-0.471096	0.138076	15101	-1.58077	-2.60878	-0.552768	0.109619	0	15101	-1.25216	-2.32374	-0.18059	0.436805	0
rs111767129	3	164448490	MIR1263, LINC01323	C	T	Minute total	15107	4.61774	1.39005	7.84544	0.13873	15107	5.20764	1.93658	8.47871	0.0833941	0	15107	3.1267	-0.300427	6.55384	0.590694	0
rs4618068	2	113351778	LINC02966	C	T	Minute total	14016	1.84096	0.553573	3.12834	0.13873	14016	1.63783	0.33371	2.94195	0.22784	0	14016	2.32009	0.942488	3.6977	0.0637749	0
rs8023503	15	58448389	LIPC-AS1, LIPC, ALDH1A2	C	T	Minute light	15094	2.78622	0.859418	4.71303	0.140308	15094	2.81609	0.877988	4.7542	0.151948	0	15094	2.68872	0.652582	4.72487	0.264206	0
rs2287838	19	9848338	PIN1	A	G	Minute light	15093	-1.15983	-1.96145	-0.358206	0.140308	15093	-1.16319	-1.97311	-0.353273	0.161437	0	15093	-1.14629	-1.98261	-0.309977	0.238937	0
rs2820313	1	201901093	LMOD1	A	G	Minute total	15098	-1.53577	-2.61666	-0.454893	0.141747	15098	-1.53531	-2.63485	-0.435766	0.142942	0	15098	-1.50361	-2.65422	-0.352988	0.245784	0
rs2303100	19	9857758	OLFM2	T	C	Minute light	15108	-1.14153	-1.94189	-0.341176	0.152408	15108	-1.14887	-1.95749	-0.340254	0.163624	0	15108	-1.11789	-1.95274	-0.283044	0.255216	0
rs13105581	4	102307673	SLC39A8	C	T	Minute total	15111	-2.43575	-4.17474	-0.69677	0.154855	15111	-2.49953	-4.26154	-0.73752	0.139083	0	15111	-2.1474	-4.01505	-0.279756	0.385273	0
rs1582888	5	143604152	RNU7-156P, MIR5197	A	G	Minute rem	15105	0.703355	0.272305	1.1344	0.1569	15105	0.6899	0.258987	1.12081	0.168864	0	15105	0.742951	0.287606	1.1983	0.15701	0
rs9369062	6	38469527	BTBD9	A	C	Minute rem	14532	0.728033	0.287916	1.16815	0.1569	14532	0.709501	0.270066	1.14894	0.168864	0	14532	0.772004	0.305977	1.23803	0.154443	0
rs5746495	22	17917600	MICAL3	C	T	Minute total	15102	-1.55383	-2.67474	-0.432926	0.163478	15102	-1.79785	-2.93782	-0.657873	0.0833941	0	15102	-0.984088	-2.1795	0.211328	0.663347	0
rs74249525	16	83413666	CDH13	C	T	Minute total	15108	-2.99806	-5.18992	-0.806209	0.176675	15108	-3.25206	-5.48063	-1.02348	0.118011	0	15108	-2.3955	-4.73797	-0.0530369	0.525834	0
rs10835395	11	28719589	LINC02742	A	C	Minute total	15111	-1.38458	-2.40567	-0.363481	0.178505	15111	-1.19868	-2.23809	-0.159264	0.30984	0	15111	-1.86914	-2.95596	-0.782314	0.054104	0
rs13114738	4	102363708	SLC39A8	C	T	Minute total	15104	-2.49146	-4.32879	-0.65412	0.178505	15104	-2.59609	-4.45877	-0.733422	0.142942	0	15104	-2.15378	-4.11774	-0.189819	0.464681	0
rs11622927	14	78029689	ADCK1, FXNP1	C	A	Minute total	15107	-2.49963	-4.35408	-0.645186	0.181852	15107	-2.43607	-4.32333	-0.548812	0.222537	0	15107	-2.70825	-4.68644	-0.730064	0.199592	0
rs13284938	9	1076640	DMRT2, RPS27AP14	C	A	Minute rem	15107	0.879253	0.319703	1.4388	0.182739	15107	0.9019	0.344102	1.4597	0.168864	0	15107	0.82148	0.228909	1.41405	0.46723	0
rs4585442	5	136172692	SMAD5	A	G	Minute rem	15104	0.666225	0.245477	1.08697	0.182739	15104	0.625079	0.204515	1.04564	0.315741	0	15104	0.787652	0.342983	1.23232	0.114246	0
rs11051119	12	30864547	PPIAP44, TSPAN11	T	C	Minute deep	15111	0.662176	0.236375	1.08798	0.182915	15111	0.675644	0.249981	1.10131	0.148044	0	15111	0.632146	0.187332	1.07696	0.282992	0
rs13109404	4	101975434	BANK1	T	G	Minute light	15109	-2.22638	-3.83775	-0.615008	0.191939	15109	-2.17958	-3.80931	-0.549855	0.217384	0	15109	-2.3651	-4.03908	-0.691116	0.2125	0
rs4121823	18	49617853	LIPG, SMUG1P1	A	T	Minute total	15080	-1.8966	-3.31874	-0.474463	0.192117	15080	-1.86872	-3.31788	-0.41955	0.222537	0	15080	-1.90334	-3.40512	-0.401568	0.257896	0
rs13109404	4	101975434	BANK1	T	G	Minute total	15109	-2.71974	-4.76817	-0.671304	0.193501	15109	-2.71858	-4.80369	-0.633474	0.22161	0	15109	-2.74123	-4.90896	-0.573502	0.257896	0
rs4778087	15	93061276	RGMA	A	C	Minute total	13898	1.34133	0.320625	2.36203	0.194664	13898	1.49621	0.45905	2.53338	0.124184	0	13898	0.934948	-0.150864	2.02076	0.637148	0
rs17401208	5	143497144	NR3C1, RNU7-156P	A	G	Minute total	14768	3.1814	0.75897	5.60383	0.194664	14768	2.98659	0.528448	5.44473	0.25809	0	14768	3.61607	1.02801	6.20412	0.181509	0
rs6855246	4	102191313	BANK1, SLC39A8	A	G	Minute total	14505	-2.40969	-4.23754	-0.581832	0.194664	14505	-2.20791	-4.05708	-0.358751	0.268468	0	14505	-2.80765	-4.78193	-0.833377	0.168803	0
rs61901969	11	88569060	GRM5	C	T	Minute total	15093	1.49593	0.34754	2.64432	0.201837	15093	1.40979	0.245758	2.57383	0.25809	0	15093	1.69409	0.466501	2.92167	0.193821	0
rs11602180	11	48140901	PTPRJ	C	T	Minute light	15110	-1.39249	-2.41593	-0.369045	0.209719	15110	-1.38478	-2.41514	-0.354419	0.216045	0	15110	-1.43781	-2.51783	-0.357791	0.257304	0
rs11602180	11	48140901	PTPRJ	C	T	Minute total	15110	-1.67533	-2.97476	-0.375903	0.212456	15110	-1.66724	-2.98434	-0.350138	0.22784	0	15110	-1.72199	-3.11892	-0.325054	0.276855	0
rs10228350	7	114420608	FOXP2	A	T	Minute total	15111	-1.33838	-2.3834	-0.293351	0.217773	15111	-1.27818	-2.33917	-0.217186	0.258296	0	15111	-1.4855	-2.59975	-0.371257	0.227106	0
rs1517572	11	28808335	LINC02742	C	A	Minute deep	15108	-0.426413	-0.714982	-0.137844	0.222456	15108	-0.4443	-0.733756	-0.154843	0.184451	0	15108	-0.378942	-0.677439	-0.0804441	0.463564	0
rs4585442	5	136172692	SMAD5	A	G	Minute deep	15104	0.454662	0.148674	0.76065	0.222456	15104	0.437706	0.130887	0.744526	0.256704	0	15104	0.514202	0.197544	0.830861	0.192445	0
rs1058029	20	7981068	TMX4	G	A	Minute deep	12417	0.474842	0.158569	0.791115	0.222456	12417	0.465157	0.148737	0.781577	0.241913	0	12417	0.502889	0.1736	0.832178	0.192445	0
rs1342711	1	147747703	RN7SL261P, GJA5	A	G	Minute deep	15110	0.512424	0.161571	0.863278	0.222456	15110	0.536447	0.18483	0.888065	0.184451	0	15110	0.451043	0.087342	0.814744	0.478686	0
rs4642942	1	31019303	PUM1	G	C	Minute deep	15102	0.427051	0.135097	0.719006	0.222456	15102	0.410672	0.117595	0.703749	0.28143	0	15102	0.475777	0.174308	0.777246	0.192445	0
rs4778087	15	93061276	RGMA	A	C	Minute deep	13898	0.409914	0.127082	0.692746	0.223446	13898	0.406125	0.122738	0.689513	0.256704	0	13898	0.423014	0.129322	0.716705	0.282992	0
rs76251410	14	78033554	ADCK1, FXNP1	G	A	Minute total	15040	-3.64595	-6.53229	-0.759615	0.229476	15040	-3.62905	-6.57556	-0.682537	0.25058	0	15040	-3.80006	-6.81964	-0.780476	0.257896	0
rs17709034	2	28201605	BABAM2	C	T	Minute total	15062	-2.01943	-3.61397	-0.424881	0.229476	15062	-1.90453	-3.52801	-0.281052	0.289202	0	15062	-2.29956	-3.99831	-0.600807	0.211053	0
rs12215241	6	27055302	LINC00240	G	A	Minute light	15093	-1.39483	-2.43808	-0.351586	0.232384	15093	-1.3981	-2.45239	-0.343811	0.224877	0	15093	-1.41572	-2.50311	-0.328327	0.283675	0
rs11870935	17	47655239	KPNB1	A	G	Minute total	15109	-1.27302	-2.28607	-0.259966	0.23281	15109	-1.45599	-2.48623	-0.425741	0.139131	0	15109	-0.760542	-1.83493	0.313844	0.71962	0
rs16896485	5	67253611	CD180, TILRLS	C	T	Minute total	15038	2.03918	0.406484	3.67187	0.23541	15038	2.03735	0.361942	3.71276	0.25809	0	15038	1.96847	0.268392	3.66854	0.385273	0
rs7939345	11	47959016	NUP160, PTPRJ	G	T	Minute total	14098	-1.63444	-2.94521	-0.323669	0.23541	14098	-1.60588	-2.93497	-0.276792	0.25809	0	14098	-1.75387	-3.15592	-0.351816	0.262487	0
rs77684884	16	6449119	RBFOX1	A	G	Minute total	15108	1.66718	0.321798	3.01256	0.235478	15108	1.49437	0.134162	2.85458	0.336753	0	15108	2.1757	0.731394	3.62001	0.139187	0
rs215808	1	37204468	RNU6-636P, RNA5SP43	T	G	Minute total	15108	1.3655	0.263032	2.46798	0.235478	15108	1.40239	0.283107	2.52168	0.22784	0	15108	1.26443	0.0902389	2.43862	0.491744	0
rs2926621	18	75908215	LINC01898, LINC01893	G	T	Minute total	8635	1.66021	0.316891	3.00353	0.235478	8635	1.73394	0.370989	3.0969	0.22784	0	8635	1.47799	0.046784	2.90921	0.509189	0
rs7644809	3	107845612	LINC00636, LINC00635	C	T	Minute total	15104	1.24623	0.226267	2.26619	0.249154	15104	1.19904	0.163648	2.23443	0.307319	0	15104	1.41402	0.326333	2.50171	0.245784	0
rs1989903	7	114497885	FOXP2	G	A	Minute light	15107	1.04629	0.24981	1.84276	0.256969	15107	1.09499	0.289718	1.90027	0.21072	0	15107	0.929022	0.0989785	1.75906	0.481639	0
rs1989903	7	114497885	FOXP2	G	A	Minute total	15107	1.22366	0.212697	2.23462	0.259913	15107	1.29794	0.269577	2.32631	0.22784	0	15107	1.03861	-0.035139	2.11236	0.559715	0
rs6466488	7	114505470	FOXP2	A	G	Minute light	15110	1.0398	0.243314	1.83629	0.260691	15110	1.09016	0.284973	1.89535	0.210753	0	15110	0.915513	0.0852177	1.74581	0.481639	0
rs6016534	20	41250316	ZHX3	T	C	Minute total	15111	-1.21411	-2.23011	-0.198112	0.262478	15111	-1.38775	-2.42076	-0.35475	0.18664	0	15111	-0.785764	-1.86501	0.293479	0.69865	0
rs111837003	7	73493129	BAZ1B	C	T	Minute total	15107	-1.85053	-3.39571	-0.305354	0.262478	15107	-1.97249	-3.53563	-0.409361	0.22784	0	15107	-1.48349	-3.14567	0.178691	0.601088	0
rs12336359	9	4129657	GLIS3	G	C	Minute total	15103	1.24406	0.208565	2.27955	0.262478	15103	1.39868	0.346954	2.45041	0.196275	0	15103	0.848448	-0.255763	1.95266	0.677497	0
rs6466488	7	114505470	FOXP2	A	G	Minute total	15110	1.21348	0.202838	2.22412	0.262478	15110	1.2952	0.267231	2.32317	0.22784	0	15110	1.00658	-0.066962	2.08013	0.571063	0
rs9304381	18	49631864	LIPG, SMUG1P1	T	C	Minute total	15108	-1.56239	-2.87767	-0.247107	0.263073	15108	-1.52981	-2.86838	-0.191253	0.321323	0	15108	-1.57451	-2.96801	-0.181022	0.414768	0
rs4801154	18	55434753	TCF4	C	T	Minute total	9252	-1.88386	-3.47401	-0.293705	0.263073	9252	-1.74776	-3.36225	-0.133271	0.340307	0	9252	-2.14995	-3.84048	-0.459423	0.257896	0
rs11664536	18	5578983	EPB41L3	T	C	Minute total	15108	-1.77815	-3.28668	-0.269617	0.263073	15108	-1.69335	-3.22137	-0.165317	0.336753	0	15108	-2.00356	-3.61184	-0.395283	0.263806	0
rs11051119	12	30864547	PPIAP44, TSPAN11	T	C	Minute total	15111	1.84542	0.282875	3.40796	0.263073	15111	1.98671	0.402986	3.57043	0.22784	0	15111	1.52003	-0.14976	3.18981	0.590694	0
rs10262103	7	114451789	FOXP2	A	C	Minute total	15110	1.19363	0.183543	2.20371	0.263073	15110	1.22025	0.193181	2.24731	0.272144	0	15110	1.12987	0.0565306	2.20322	0.500662	0
rs4618068	2	113351778	LINC02966	C	T	Minute light	14016	1.30206	0.295877	2.30825	0.269548	14016	1.1405	0.127172	2.15382	0.40041	0	14016	1.69523	0.636456	2.75401	0.0917372	0
rs72828533	6	19065449	MIR548A1HG, RPL21P61	A	T	Minute deep	15110	-0.525997	-0.900046	-0.151949	0.273157	15110	-0.541557	-0.916981	-0.166134	0.256704	0	15110	-0.487612	-0.873978	-0.101246	0.463564	0
rs4297946	20	41182635	ZHX3, PLCG1	G	C	Minute total	15108	1.18665	0.166709	2.20658	0.280241	15108	1.34045	0.302361	2.37853	0.222537	0	15108	0.809952	-0.26952	1.88942	0.677497	0
rs71556715	7	73467477	BAZ1B	C	T	Minute total	15100	-1.78718	-3.33584	-0.238516	0.289603	15100	-1.91371	-3.48046	-0.346957	0.25809	0	15100	-1.41724	-3.08279	0.248303	0.641244	0
rs9641516	7	114379641	FOXP2	G	C	Minute light	15102	-1.00636	-1.7953	-0.217411	0.289966	15102	-1.01283	-1.80978	-0.215885	0.281032	0	15102	-1.00383	-1.82787	-0.179802	0.345241	0
rs76251410	14	78033554	ADCK1, FXNP1	G	A	Minute light	15040	-2.8381	-5.07407	-0.602125	0.291624	15040	-2.81674	-5.0795	-0.553979	0.307047	0	15040	-2.94692	-5.2681	-0.625737	0.304256	0
rs4780805	16	19393323	LINC02858, TMC5	G	A	Minute total	15064	-1.60033	-2.99832	-0.202339	0.29902	15064	-1.57274	-2.99824	-0.147243	0.336753	0	15064	-1.72458	-3.20396	-0.24519	0.385273	0
rs7939345	11	47959016	NUP160, PTPRJ	G	T	Minute light	14098	-1.28978	-2.32592	-0.253643	0.324153	14098	-1.26928	-2.31469	-0.223873	0.335558	0	14098	-1.36866	-2.45355	-0.28378	0.304256	0
rs1787328	18	49931189	MYO5B	T	C	Minute deep	15107	0.389107	0.104003	0.67421	0.329699	15107	0.36214	0.0764183	0.647861	0.468653	0	15107	0.449211	0.153489	0.744933	0.192445	0
rs111767129	3	164448490	MIR1263, LINC01323	C	T	Minute light	15107	3.13529	0.59795	5.67262	0.331371	15107	3.50739	0.947836	6.06694	0.205203	0	15107	2.19078	-0.450998	4.83257	0.729697	0
rs4149307	9	104827463	ABCA1	C	T	Minute total	15108	1.39589	0.142985	2.6488	0.338668	15108	1.44401	0.168418	2.71961	0.328821	0	15108	1.27708	-0.0581312	2.61229	0.561739	0
rs9641516	7	114379641	FOXP2	G	C	Minute total	15102	-1.11511	-2.1161	-0.114127	0.338668	15102	-1.1448	-2.16258	-0.127018	0.335735	0	15102	-1.05052	-2.11582	0.0147725	0.549228	0
rs75641275	1	97861577	DPYD	A	C	Minute light	15106	-1.42193	-2.59144	-0.252414	0.348571	15106	-1.30612	-2.48639	-0.125843	0.42371	0	15106	-1.7068	-2.93719	-0.476405	0.226144	0
rs7965852	12	20358748	LINC02468, PDE3A-AS1	C	A	Minute light	15059	-0.950563	-1.73514	-0.165982	0.348571	15059	-0.875612	-1.66844	-0.0827822	0.42371	0	15059	-1.10459	-1.92367	-0.285515	0.255045	0
rs11609896	12	109600649	MVK, RN7SKP250	A	G	Minute light	15099	0.944035	0.159514	1.72856	0.348571	15099	0.939348	0.145978	1.73272	0.353855	0	15099	0.943003	0.127102	1.7589	0.436805	0
rs10262103	7	114451789	FOXP2	A	C	Minute light	15110	0.955474	0.160847	1.7501	0.348571	15110	0.977622	0.174612	1.78063	0.335558	0	15110	0.904467	0.0757752	1.73316	0.485195	0
rs1111341	2	216387690	SMARCAL1-AS1	C	T	Minute light	15070	0.954599	0.168404	1.74079	0.348571	15070	0.941087	0.147256	1.73492	0.353855	0	15070	1.01213	0.190956	1.8333	0.328122	0
rs72828540	6	19102055	MIR548A1HG, RPL21P61	T	C	Minute total	15109	-1.26253	-2.41203	-0.11303	0.360676	15109	-1.28525	-2.45864	-0.111855	0.336753	0	15109	-1.21856	-2.43189	-0.00522567	0.544325	0
rs11249965	8	9883353	TNKS, MIR124-1HG	G	C	Minute total	15110	1.13517	0.0933997	2.17694	0.364975	15110	1.15656	0.0968736	2.21625	0.338751	0	15110	1.09917	-0.00802948	2.20636	0.544325	0
rs2111216	12	109572346	MMAB	G	A	Minute total	15107	1.12026	0.0898728	2.15065	0.364975	15107	1.10785	0.05903	2.15667	0.363222	0	15107	1.12771	0.0358407	2.21958	0.509189	0
rs1607227	11	28787070	LINC02742	G	T	Minute total	15106	1.18584	0.0958846	2.27579	0.364975	15106	1.13002	0.0207611	2.23928	0.404618	0	15106	1.34351	0.182125	2.50489	0.385273	0
rs11622927	14	78029689	ADCK1, FXNP1	C	A	Minute rem	15107	-1.04066	-1.76224	-0.319073	0.373504	15107	-1.0302	-1.75226	-0.308145	0.373003	0	15107	-1.08284	-1.84659	-0.319084	0.46723	0
rs365663	5	1428768	SLC6A3	A	G	Minute light	12672	-0.992673	-1.83334	-0.15201	0.377264	12672	-1.00621	-1.85734	-0.155073	0.353855	0	12672	-0.945203	-1.81884	-0.0715641	0.490298	0
rs13002630	2	47252427	EPCAM-DT	T	A	Minute light	9364	-2.00949	-3.73216	-0.286826	0.377264	9364	-2.19954	-3.94036	-0.458726	0.284768	0	9364	-1.49971	-3.3054	0.30598	0.729697	0
rs11137148	9	137602760	ZMYND19, ARRDC1	C	A	Minute light	15108	-1.34435	-2.50511	-0.183585	0.377264	15108	-1.24631	-2.41806	-0.0745558	0.467711	0	15108	-1.55972	-2.77083	-0.348604	0.2878	0
rs6909225	6	72898633	KCNQ5	G	A	Minute light	15108	0.961487	0.125163	1.79781	0.377264	15108	0.96174	0.116965	1.80652	0.391792	0	15108	0.952022	0.0768644	1.82718	0.485195	0
rs7750288	6	159979115	IGF2R	A	G	Minute light	15102	1.03554	0.14393	1.92715	0.377264	15102	1.07448	0.173424	1.97554	0.353855	0	15102	0.956545	0.0244864	1.8886	0.524721	0
rs6016534	20	41250316	ZHX3	T	C	Minute light	15111	-0.916502	-1.70908	-0.123927	0.377264	15111	-1.0338	-1.83473	-0.232864	0.266517	0	15111	-0.631408	-1.45881	0.195998	0.769646	0
rs1517572	11	28808335	LINC02742	C	A	Minute light	15108	-0.910063	-1.70425	-0.115881	0.377264	15108	-0.941552	-1.74511	-0.137994	0.365657	0	15108	-0.834733	-1.66157	-0.00789557	0.533925	0
rs34172167	6	125468501	HDDC2, HEY2-AS1	C	T	Minute light	15109	-1.06653	-1.9742	-0.158858	0.377264	15109	-1.08506	-2.00232	-0.167802	0.353855	0	15109	-1.01712	-1.96539	-0.0688586	0.503738	0
rs12336359	9	4129657	GLIS3	G	C	Minute light	15103	0.944773	0.137012	1.75253	0.377264	15103	1.04382	0.227858	1.85978	0.276	0	15103	0.692841	-0.151594	1.53728	0.729697	0
rs17709034	2	28201605	BABAM2	C	T	Minute light	15062	-1.42309	-2.6619	-0.184285	0.377264	15062	-1.35956	-2.61446	-0.104662	0.446199	0	15062	-1.59387	-2.88692	-0.300819	0.328122	0
rs215808	1	37204468	RNU6-636P, RNA5SP43	T	G	Minute deep	15108	0.409665	0.101553	0.717777	0.38286	15108	0.419875	0.111172	0.728579	0.338798	0	15108	0.383073	0.0628906	0.703256	0.568424	0
rs11621908	14	78029418	ADCK1, FXNP1	C	T	Minute total	15107	-1.86334	-3.60951	-0.117173	0.386252	15107	-1.8354	-3.60828	-0.0625338	0.392699	0	15107	-1.98363	-3.85496	-0.112295	0.499536	0
rs7689303	4	169282620	SH3RF1, NEK1	T	G	Minute total	15109	1.07412	0.0694599	2.07879	0.386252	15109	1.1044	0.0842088	2.12459	0.340307	0	15109	1.0159	-0.0544438	2.08624	0.567056	0
rs10268637	7	114434202	FOXP2	C	T	Minute total	15084	-1.06971	-2.06918	-0.0702327	0.386252	15084	-1.08404	-2.10029	-0.0677779	0.358346	0	15084	-1.03155	-2.09653	0.0334353	0.559715	0
rs66571810	7	114381815	FOXP2	T	C	Minute total	15108	1.12804	0.0678752	2.18821	0.386853	15108	1.11796	0.0376421	2.19829	0.392699	0	15108	1.1691	0.0488207	2.28939	0.506395	0
rs34172167	6	125468501	HDDC2, HEY2-AS1	C	T	Minute total	15109	-1.23516	-2.40089	-0.0694244	0.390095	15109	-1.319	-2.50243	-0.13557	0.336753	0	15109	-1.02362	-2.26923	0.221981	0.663347	0
rs11654671	17	4829172	PLD2, MINK1	A	T	Minute light	15110	-1.00216	-1.88891	-0.115405	0.400854	15110	-0.970225	-1.86365	-0.0768043	0.446199	0	15110	-1.07616	-2.0069	-0.145426	0.436805	0
rs1672811	16	15407242	MPV17L	C	T	Minute deep	15108	0.412125	0.0974694	0.726781	0.407144	15108	0.411962	0.0972027	0.726722	0.430879	0	15108	0.421115	0.0933757	0.748854	0.463564	0
rs3903032	2	20920090	LINC02850, APOB	A	T	Minute total	15108	1.68377	0.0740368	3.29351	0.410781	15108	1.80579	0.168031	3.44355	0.336753	0	15108	1.32794	-0.380385	3.03627	0.677497	0
rs2980888	8	125495066	TRIB1AL	C	T	Minute rem	15109	-0.612828	-1.04748	-0.178175	0.412899	15109	-0.624996	-1.05889	-0.191102	0.373003	0	15109	-0.592451	-1.05271	-0.132193	0.514551	0
rs17190618	2	58655630	LINC01122	A	T	Minute total	15108	1.47583	0.0595055	2.89216	0.41329	15108	1.54519	0.113017	2.97736	0.342029	0	15108	1.33787	-0.178326	2.85407	0.604374	0
rs11165922	1	97871267	DPYD	G	T	Minute total	15109	-1.07428	-2.10812	-0.0404356	0.413753	15109	-1.07306	-2.12364	-0.0224787	0.404618	0	15109	-1.05369	-2.1514	0.0440073	0.559715	0
rs2075654	11	113418344	DRD2	C	T	Minute total	15111	1.44272	0.0473762	2.83807	0.418688	15111	1.43004	0.0154992	2.84459	0.41441	0	15111	1.47528	-0.013422	2.96397	0.544325	0
rs34556183	6	28616998	SCAND3, LINC00533	A	G	Minute light	15092	-1.00235	-1.90216	-0.102541	0.426588	15092	-1.02082	-1.92985	-0.111791	0.40041	0	15092	-0.989415	-1.92818	-0.0506527	0.522898	0
rs2908873	16	49061376	RNU6-257P, MTND4LP25	C	T	Minute total	15078	1.1017	0.0280511	2.17535	0.429025	15078	1.03106	-0.0589203	2.12103	0.465176	0	15078	1.2246	0.0805389	2.36865	0.491744	0
rs4297946	20	41182635	ZHX3, PLCG1	G	C	Minute light	15108	0.881137	0.0865496	1.67573	0.42943	15108	0.987948	0.184524	1.79137	0.324676	0	15108	0.626923	-0.200825	1.45467	0.771446	0
rs60363520	10	129693181	MGMT	C	T	Minute total	15110	-4.77013	-9.4528	-0.0874556	0.438824	15110	-4.79679	-9.47651	-0.117058	0.404618	0	15110	-4.83003	-10.0277	0.3676	0.579065	0
rs6420432	16	82129719	HSD17B2-AS1	T	C	Minute light	14892	-1.13998	-2.17809	-0.101865	0.444851	14892	-1.09804	-2.14374	-0.0523404	0.469098	0	14892	-1.23297	-2.32567	-0.140269	0.476344	0
rs1229761	7	114583668	FOXP2	A	C	Minute total	15111	1.0839	0.00988779	2.1579	0.450354	15111	1.21731	0.123057	2.31156	0.336753	0	15111	0.775656	-0.359084	1.9104	0.740847	0
rs13225495	7	114383712	FOXP2	G	A	Minute total	14970	-1.03445	-2.06077	-0.00813396	0.450354	14970	-1.05095	-2.09516	-0.00674124	0.41441	0	14970	-1.00059	-2.08992	0.0887349	0.587822	0
rs4849021	2	125579476	RNU6-259P, LINC01889	A	G	Minute total	15099	-1.28011	-2.55992	-0.000302772	0.461104	15099	-1.2696	-2.56922	0.0300217	0.447164	0	15099	-1.31125	-2.67591	0.0534072	0.559715	0
rs1229762	7	114578527	FOXP2	T	C	Minute total	15110	1.07126	-0.00244504	2.14497	0.461104	15110	1.20738	0.113538	2.30122	0.336753	0	15110	0.756283	-0.378382	1.89095	0.746965	0
rs6034146	20	15293250	MACROD2	C	A	Minute light	15108	-0.85705	-1.65196	-0.0621385	0.470724	15108	-0.852706	-1.65487	-0.0505452	0.467711	0	15108	-0.859717	-1.69359	-0.0258443	0.524721	0
rs10065369	5	114242610	KCNN2	T	C	Minute light	15099	1.09398	0.0803255	2.10763	0.470724	15099	1.06154	0.0387358	2.08434	0.475631	0	15099	1.1698	0.107296	2.23231	0.481639	0
rs2926621	18	75908215	LINC01898, LINC01893	G	T	Minute light	8635	1.1134	0.078489	2.14831	0.470724	8635	1.14144	0.0969028	2.18598	0.440947	0	8635	1.04497	-0.0379165	2.12786	0.553714	0
rs2245793	9	104801322	ABCA1	C	T	Minute light	13973	1.45235	0.0975954	2.8071	0.471465	13973	1.42992	0.0568967	2.80294	0.475631	0	13973	1.46327	0.0545725	2.87197	0.524721	0
rs9843801	3	136281904	PCCB	T	C	Minute total	11386	1.10761	-0.0215245	2.23674	0.481135	11386	1.03324	-0.117092	2.18357	0.524324	0	11386	1.28226	0.0837348	2.48079	0.491744	0
rs17137124	7	114570759	FOXP2	C	T	Minute total	15082	0.968333	-0.0188447	1.95551	0.481135	15082	1.06469	0.0594855	2.0699	0.362548	0	15082	0.747964	-0.301174	1.7971	0.718395	0
rs1367117	2	21041028	APOB	G	A	Minute total	15108	1.09883	-0.0189203	2.21658	0.481135	15108	1.16046	0.0219835	2.29894	0.404618	0	15108	0.879648	-0.298459	2.05775	0.677497	0
rs71440053	13	110177535	COL4A1	A	T	Minute total	15108	2.50389	-0.0569382	5.06472	0.482648	15108	2.9493	0.360481	5.53811	0.322097	0	15108	1.35196	-1.40633	4.11025	0.832834	0
rs113179280	20	11596657	RPS11P1, PGAM3P	G	T	Minute total	15090	-1.95407	-3.96068	0.052533	0.485954	15090	-1.94091	-3.97819	0.0963759	0.463421	0	15090	-1.99339	-4.11989	0.133108	0.571063	0
rs330088	8	9292236	PPP1R3B-DT	C	T	Minute light	15059	-0.84655	-1.64583	-0.0472723	0.492152	15059	-0.853135	-1.66024	-0.0460332	0.467711	0	15059	-0.832585	-1.66706	0.0018904	0.533925	0
rs17791768	13	94185544	GPC6-AS1, GPC6	T	G	Minute light	15104	-1.42466	-2.7771	-0.0722063	0.492152	15104	-1.29756	-2.66125	0.0661251	0.567828	0	15104	-1.75959	-3.17669	-0.3425	0.328122	0
rs7313797	12	109458360	KCTD10	T	C	Minute light	15098	-0.83028	-1.61884	-0.041721	0.492152	15098	-0.838118	-1.63459	-0.0416428	0.469098	0	15098	-0.805309	-1.63123	0.0206123	0.549148	0
rs7923544	10	63422496	JMJD1C	T	G	Minute rem	15098	-0.538998	-0.933833	-0.144164	0.49358	15098	-0.541013	-0.935467	-0.146559	0.475352	0	15098	-0.521073	-0.938759	-0.103388	0.514551	0
rs694383	1	182599069	RGS16	C	G	Minute total	15075	2.8898	-0.10661	5.88621	0.501391	15075	3.21628	0.184341	6.24823	0.362548	0	15075	2.18524	-0.996546	5.36703	0.740847	0
rs1229761	7	114583668	FOXP2	A	C	Minute light	15111	0.877467	0.0361555	1.71878	0.507843	15111	0.973315	0.121789	1.82484	0.391792	0	15111	0.656661	-0.217344	1.53067	0.771446	0
rs180769	5	136279927	TRPC7	C	T	Minute light	11982	0.913216	0.0309323	1.7955	0.51118	11982	0.943397	0.0516279	1.83517	0.467711	0	11982	0.821423	-0.0984692	1.74132	0.656627	0
rs146580409	6	150924601	MTHFD1L	C	T	Minute light	15108	1.90923	0.0657878	3.75267	0.51118	15108	1.87052	0.00595937	3.73509	0.514765	0	15108	2.02363	0.10464	3.94261	0.522898	0
rs1800588	15	58431476	ALDH1A2, LIPC	C	T	Minute light	15102	0.940947	0.0227337	1.85916	0.513592	15102	1.0666	0.140033	1.99317	0.389867	0	15102	0.609546	-0.352051	1.57114	0.810871	0
rs6606725	12	109467563	KCTD10	C	A	Minute light	14893	-0.804496	-1.59667	-0.0123233	0.513592	14893	-0.814406	-1.6147	-0.0141114	0.508324	0	14893	-0.777039	-1.60644	0.0523601	0.605297	0
rs61901969	11	88569060	GRM5	C	T	Minute light	15093	0.90664	0.013759	1.79952	0.513592	15093	0.876635	-0.0246987	1.77797	0.561923	0	15093	0.978097	0.0444097	1.91178	0.524721	0
rs1229762	7	114578527	FOXP2	T	C	Minute light	15110	0.865105	0.0241692	1.70604	0.513592	15110	0.963538	0.112431	1.81464	0.396928	0	15110	0.6379	-0.235829	1.51163	0.79105	0
rs3776864	5	102992164	PAM	A	C	Minute light	7372	3.8258	0.0700804	7.58153	0.513592	7372	3.74503	-0.0481269	7.53819	0.546298	0	7372	4.02006	0.0279324	8.01218	0.533925	0
rs5746495	22	17917600	MICAL3	C	T	Minute light	15102	-0.900676	-1.78219	-0.019165	0.513592	15102	-1.02981	-1.92123	-0.138402	0.38968	0	15102	-0.6084	-1.52881	0.312014	0.810871	0
rs12705972	7	114672596	FOXP2	T	A	Minute total	6105	-2.10487	-4.31879	0.109061	0.516134	6105	-2.07795	-4.32093	0.165039	0.488127	0	6105	-2.14624	-4.52602	0.233548	0.594082	0
rs138570705	15	43974532	FRMD5	G	A	Minute total	15107	-2.92998	-5.99907	0.139109	0.516134	15107	-2.98346	-6.08396	0.117044	0.448408	0	15107	-2.84699	-6.14818	0.454198	0.637148	0
rs7313797	12	109458360	KCTD10	T	C	Minute total	15098	-0.962514	-1.97459	0.0495584	0.516134	15098	-0.957768	-1.98684	0.0713059	0.487334	0	15098	-0.961602	-2.03852	0.115312	0.601088	0
rs78797502	2	58640997	LINC01122	C	T	Minute deep	15111	0.532317	0.102976	0.961659	0.52116	15111	0.544004	0.115166	0.972843	0.468653	0	15111	0.512817	0.0652173	0.960417	0.640803	0
rs12606068	18	67524254	DSEL-AS1	T	G	Minute deep	15105	-0.481001	-0.863934	-0.0980671	0.52116	15105	-0.470068	-0.85444	-0.0856956	0.504885	0	15105	-0.506995	-0.902614	-0.111376	0.463564	0
rs8065231	17	75443809	TMEM94	C	T	Minute deep	15009	0.426799	0.0843769	0.76922	0.52116	15009	0.431642	0.0876131	0.775671	0.480834	0	15009	0.411497	0.0579288	0.765064	0.639266	0
rs146580409	6	150924601	MTHFD1L	C	T	Minute total	15108	2.17785	-0.124658	4.48035	0.521915	15108	2.26517	-0.0821096	4.61246	0.447164	0	15108	1.97508	-0.455271	4.40542	0.663874	0
rs76870658	9	114317224	COL27A1, ORM1	T	A	Minute total	15111	1.37065	-0.0883758	2.82968	0.52601	15111	1.36297	-0.113308	2.83924	0.488127	0	15111	1.37565	-0.192296	2.9436	0.611644	0
rs3776864	5	102992164	PAM	A	C	Minute total	7372	4.60829	-0.293353	9.50994	0.52601	7372	4.37013	-0.59929	9.33955	0.551764	0	7372	5.19347	-0.19947	10.5864	0.559715	0
rs77684884	16	6449119	RBFOX1	A	G	Minute light	15108	1.05557	0.00383149	2.1073	0.527594	15108	0.992923	-0.0675218	2.05337	0.57376	0	15108	1.2546	0.152677	2.35653	0.4628	0
rs4780805	16	19393323	LINC02858, TMC5	G	A	Minute light	15064	-1.1218	-2.23935	-0.00426162	0.527594	15064	-1.0715	-2.20413	0.0611256	0.567828	0	15064	-1.28739	-2.44387	-0.130916	0.481639	0
rs901746	11	47238768	DDB2	A	G	Minute total	15110	-1.02452	-2.11983	0.0707793	0.530047	15110	-1.05127	-2.16318	0.0606298	0.465176	0	15110	-0.950025	-2.11636	0.21631	0.663874	0
rs4804556	19	10974867	SMARCA4	T	C	Minute light	15014	-0.80151	-1.61807	0.0150476	0.535497	15014	-0.729881	-1.55446	0.0947003	0.580442	0	15014	-0.985362	-1.8389	-0.131826	0.436805	0
rs1380703	2	57714152	EIF2S2P7, ACTG1P22	A	G	Minute light	15103	-0.793629	-1.60373	0.0164721	0.535497	15103	-0.782878	-1.60139	0.0356307	0.567828	0	15103	-0.800946	-1.64769	0.0457931	0.595445	0
rs12462756	19	49595166	PRR12	G	A	Minute light	15106	-0.941736	-1.90484	0.0213642	0.535497	15106	-1.01275	-1.9866	-0.0389075	0.475631	0	15106	-0.779998	-1.78736	0.227361	0.764606	0
rs261334	15	58434545	ALDH1A2, LIPC	C	G	Minute light	15096	0.915429	-0.0127725	1.84363	0.535497	15096	1.0674	0.130141	2.00467	0.391792	0	15096	0.521814	-0.44796	1.49159	0.853545	0
rs6466171	7	78364977	MAGI2	C	G	Minute light	15110	-0.970785	-1.95694	0.0153672	0.535497	15110	-0.919376	-1.91686	0.0781028	0.580442	0	15110	-1.08922	-2.11712	-0.0613177	0.522898	0
rs10244093	7	78371701	MAGI2	C	T	Minute light	15110	-0.962177	-1.94577	0.0214213	0.535497	15110	-0.890124	-1.88561	0.105357	0.580442	0	15110	-1.12936	-2.15344	-0.105275	0.481639	0
rs2111216	12	109572346	MMAB	G	A	Minute light	15107	0.802716	-0.00346853	1.6089	0.535497	15107	0.794871	-0.02119	1.61093	0.561923	0	15107	0.809789	-0.0282779	1.64786	0.553714	0
rs13225495	7	114383712	FOXP2	G	A	Minute light	14970	-0.795415	-1.60058	0.0097534	0.535497	14970	-0.78435	-1.59793	0.0292287	0.567828	0	14970	-0.836589	-1.6772	0.00402151	0.533925	0
rs34556183	6	28616998	SCAND3, LINC00533	A	G	Minute total	15092	-1.07082	-2.22474	0.083098	0.53556	15092	-1.08479	-2.25874	0.0891616	0.488127	0	15092	-1.09904	-2.32052	0.122432	0.594082	0
rs35246122	7	127838324	SND1	G	A	Minute total	15107	-1.68624	-3.50046	0.127967	0.53556	15107	-2.05344	-3.90008	-0.206803	0.336753	0	15107	-0.75828	-2.68969	1.17313	0.877968	0
rs934197	2	21044589	APOB, TDRD15	G	A	Minute total	15111	1.03198	-0.0822267	2.14619	0.53556	15111	1.09713	-0.0378019	2.23206	0.447164	0	15111	0.796759	-0.377606	1.97112	0.740847	0
rs373032	19	54279520	LILRB2	A	T	Minute total	15028	-1.14185	-2.38361	0.0999097	0.537174	15028	-1.25586	-2.51549	0.00377758	0.428177	0	15028	-0.846202	-2.16969	0.477291	0.782185	0
rs10937060	3	181539408	SOX2-OT	C	T	Minute total	14517	-1.05967	-2.21291	0.0935734	0.537174	14517	-1.26827	-2.43976	-0.0967718	0.340307	0	14517	-0.581495	-1.8139	0.650914	0.836596	0
rs77510899	3	58661848	FAM3D	C	T	Minute total	15110	-2.76071	-5.7606	0.239187	0.537174	15110	-2.87187	-5.91595	0.172204	0.465176	0	15110	-2.4249	-5.67065	0.820843	0.677497	0
rs596773	1	109254135	CELSR2	G	A	Minute total	15109	-1.18029	-2.47148	0.110902	0.543139	15109	-1.31923	-2.62898	-0.00947939	0.41441	0	15109	-0.75495	-2.13738	0.627479	0.80666	0
rs34250605	7	127929915	SND1	A	G	Minute total	15083	-1.63925	-3.43749	0.158999	0.543974	15083	-2.00855	-3.83876	-0.178325	0.336753	0	15083	-0.710827	-2.62655	1.20489	0.888981	0
rs56028521	2	20875238	LINC02850, APOB	G	A	Minute light	15111	-1.45608	-2.95546	0.0432932	0.545201	15111	-1.42362	-2.93703	0.089784	0.569138	0	15111	-1.57998	-3.15604	-0.00391815	0.533925	0
rs6606725	12	109467563	KCTD10	C	A	Minute total	14893	-0.922361	-1.93784	0.0931205	0.546605	14893	-0.919327	-1.95239	0.113733	0.532353	0	14893	-0.921646	-2.00117	0.157878	0.639705	0
rs111767129	3	164448490	MIR1263, LINC01323	C	T	Minute deep	15107	1.1038	0.195558	2.01205	0.546914	15107	1.18553	0.273093	2.09797	0.431871	0	15107	0.902337	-0.0319807	1.83666	0.709004	0
rs6501801	17	75450949	TMEM94	T	C	Minute deep	15109	0.415849	0.0745406	0.757157	0.546914	15109	0.420951	0.0780611	0.763841	0.504885	0	15109	0.398841	0.0463753	0.751307	0.640803	0
rs2575876	9	104903458	ABCA1	G	A	Minute rem	14150	-0.606781	-1.06269	-0.15087	0.547099	14150	-0.556324	-1.01125	-0.101397	0.596888	0	14150	-0.742595	-1.22584	-0.259346	0.257739	0
rs7077580	10	63421125	JMJD1C	G	A	Minute rem	15103	-0.517658	-0.912961	-0.122354	0.547099	15103	-0.520032	-0.914919	-0.125145	0.558552	0	15103	-0.498996	-0.917286	-0.080705	0.514551	0
rs9846736	3	31570286	STT3B	G	A	Minute rem	15104	-0.590198	-1.04129	-0.13911	0.547099	15104	-0.562592	-1.01244	-0.112747	0.596888	0	15104	-0.660541	-1.13941	-0.181669	0.46723	0
rs2416963	9	125479135	MAPKAP1	C	T	Minute total	13566	-0.969017	-2.03959	0.10156	0.548999	13566	-0.936843	-2.02355	0.149863	0.569495	0	13566	-0.995271	-2.13411	0.143564	0.614878	0
rs9846736	3	31570286	STT3B	G	A	Minute deep	15104	-0.387814	-0.709233	-0.0663949	0.550863	15104	-0.373554	-0.695546	-0.0515626	0.62908	0	15104	-0.421215	-0.755104	-0.0873258	0.463564	0
rs7012814	8	9315848	PPP1R3B-DT	G	A	Minute rem	15106	-0.507921	-0.900077	-0.115764	0.552403	15106	-0.495057	-0.887131	-0.102984	0.596888	0	15106	-0.531808	-0.945915	-0.117701	0.514551	0
rs4642942	1	31019303	PUM1	G	C	Minute total	15102	0.928608	-0.105419	1.96263	0.560686	15102	0.87536	-0.176861	1.92758	0.603956	0	15102	1.09134	-0.00633219	2.18901	0.544325	0
rs6601296	8	9234229	PPP1R3B-DT	G	A	Minute total	15082	1.18526	-0.145687	2.51622	0.568525	15082	1.34301	-0.0121127	2.69814	0.435306	0	15082	0.754557	-0.666186	2.1753	0.821307	0
rs7308864	12	109433374	MYO1H	G	A	Minute total	15109	0.895673	-0.108292	1.89964	0.568525	15109	0.868385	-0.153162	1.88993	0.584463	0	15109	0.939376	-0.123975	2.00273	0.604374	0
rs1606045	2	13648283	TRIB2, LINC00276	C	T	Minute light	15011	1.10672	-0.103283	2.31671	0.568795	15011	1.04263	-0.177211	2.26246	0.590412	0	15011	1.27734	0.00882868	2.54586	0.533925	0
rs4721321	7	2028835	MAD1L1	A	G	Minute light	15107	-0.817646	-1.67481	0.0395174	0.568795	15107	-0.790408	-1.65547	0.0746531	0.580442	0	15107	-0.874248	-1.77007	0.0215758	0.549148	0
rs2908873	16	49061376	RNU6-257P, MTND4LP25	C	T	Minute light	15078	0.762399	-0.0756497	1.60045	0.568795	15078	0.723689	-0.122966	1.57034	0.590412	0	15078	0.82367	-0.0513918	1.69873	0.600655	0
rs1776776	9	137602620	ZMYND19, ARRDC1	T	C	Minute light	15109	-1.04649	-2.15035	0.0573739	0.568795	15109	-0.950887	-2.06524	0.163471	0.590412	0	15109	-1.25979	-2.4126	-0.10697	0.485195	0
rs12246842	10	21541651	MLLT10	G	A	Minute light	15099	-0.728285	-1.53197	0.0754053	0.568795	15099	-0.732705	-1.54393	0.0785217	0.580442	0	15099	-0.712215	-1.55468	0.130245	0.700334	0
rs596773	1	109254135	CELSR2	G	A	Minute light	15109	-0.945812	-1.96568	0.0740525	0.568795	15109	-1.048	-2.07455	-0.0214502	0.507726	0	15109	-0.646033	-1.72065	0.428589	0.810871	0
rs151014368	5	177324058	LMAN2	G	A	Minute light	15104	0.90462	-0.0837518	1.89299	0.568795	15104	0.87758	-0.121773	1.87693	0.583356	0	15104	0.938078	-0.0932101	1.96937	0.643968	0
rs613872	18	55543071	TCF4	T	G	Minute light	15099	0.984462	-0.103387	2.07231	0.568795	15099	0.972361	-0.127723	2.07245	0.580442	0	15099	1.0219	-0.108494	2.15229	0.652444	0
rs269054	1	57398632	DAB1	T	A	Minute light	15024	0.735785	-0.0584178	1.52999	0.568795	15024	0.756878	-0.0451386	1.55889	0.567828	0	15024	0.724929	-0.105024	1.55488	0.678253	0
rs6601296	8	9234229	PPP1R3B-DT	G	A	Minute light	15082	0.979198	-0.0539261	2.01232	0.568795	15082	1.0492	0.00369936	2.0947	0.514765	0	15082	0.781445	-0.297665	1.86055	0.79105	0
rs7503199	17	8230957	CTC1	C	T	Minute light	15105	-0.803372	-1.69274	0.0859923	0.568795	15105	-0.803884	-1.70453	0.096766	0.580442	0	15105	-0.802798	-1.72673	0.121139	0.678253	0
rs1607227	11	28787070	LINC02742	G	T	Minute light	15106	0.799099	-0.052648	1.65085	0.568795	15106	0.760298	-0.102286	1.62288	0.580442	0	15106	0.910287	0.0244897	1.79608	0.524721	0
rs72828533	6	19065449	MIR548A1HG, RPL21P61	A	T	Minute light	15110	-0.978881	-2.02738	0.0696223	0.568795	15110	-1.01615	-2.07462	0.042318	0.567828	0	15110	-0.902344	-2.00121	0.196519	0.729697	0
rs7689303	4	169282620	SH3RF1, NEK1	T	G	Minute light	15109	0.72274	-0.0574172	1.5029	0.568795	15109	0.747419	-0.0400386	1.53488	0.567828	0	15109	0.666455	-0.149886	1.4828	0.729697	0
rs60363520	10	129693181	MGMT	C	T	Minute light	15110	-3.19262	-6.71077	0.325526	0.568795	15110	-3.09579	-6.6079	0.416324	0.580442	0	15110	-3.49448	-7.30057	0.3116	0.631705	0
rs9843801	3	136281904	PCCB	T	C	Minute light	11386	0.837737	-0.0490749	1.72455	0.568795	11386	0.798676	-0.0977891	1.69514	0.580442	0	11386	0.933991	0.00865781	1.85932	0.533925	0
rs10835395	11	28719589	LINC02742	A	C	Minute light	15111	-0.73062	-1.53339	0.0721467	0.568795	15111	-0.604758	-1.4162	0.206683	0.680984	0	15111	-1.06291	-1.90226	-0.223551	0.304256	0
rs11249965	8	9883353	TNKS, MIR124-1HG	G	C	Minute light	15110	0.737832	-0.0744126	1.55008	0.568795	15110	0.745189	-0.0753263	1.5657	0.580442	0	15110	0.723966	-0.125011	1.57294	0.700334	0
rs7644809	3	107845612	LINC00636, LINC00635	C	T	Minute light	15104	0.750887	-0.0505327	1.55231	0.568795	15104	0.716495	-0.0927136	1.5257	0.580442	0	15104	0.866661	0.0295689	1.70375	0.524721	0
rs11076176	16	56973534	CETP	T	G	Minute light	11521	-1.0917	-2.27856	0.0951612	0.568795	11521	-1.20727	-2.40868	-0.00586201	0.514765	0	11521	-0.795306	-2.05433	0.463717	0.810871	0
rs56314523	7	8118953	ICA1	G	A	Minute light	15070	0.822677	-0.0729265	1.71828	0.568795	15070	0.755482	-0.151245	1.66221	0.614922	0	15070	0.968298	0.0354312	1.90116	0.524721	0
rs34388845	6	28610509	SCAND3	A	G	Minute light	14881	-0.897825	-1.88797	0.0923197	0.568795	14881	-0.909196	-1.90971	0.0913223	0.580442	0	14881	-0.903407	-1.93528	0.128468	0.678253	0
rs10228350	7	114420608	FOXP2	A	T	Minute light	15111	-0.768773	-1.58506	0.0475162	0.568795	15111	-0.738842	-1.56415	0.0864627	0.580442	0	15111	-0.84731	-1.69847	0.00384483	0.533925	0
rs1367117	2	21041028	APOB	G	A	Minute light	15108	0.840814	-0.0377602	1.71939	0.568795	15108	0.901668	0.0122184	1.79112	0.510496	0	15108	0.652808	-0.257511	1.56313	0.79105	0
rs2927482	19	44836881	BCAM, NECTIN2	A	G	Minute deep	14849	0.362185	0.0586542	0.665716	0.569052	14849	0.360778	0.0567185	0.664837	0.589367	0	14849	0.376044	0.060954	0.691133	0.568424	0
rs10937060	3	181539408	SOX2-OT	C	T	Minute light	14517	-0.80457	-1.70285	0.0937056	0.575374	14517	-0.966845	-1.87222	-0.0614649	0.467711	0	14517	-0.413806	-1.36074	0.533131	0.914795	0
rs1447523	2	30068590	ALK, YPEL5	T	A	Minute light	15103	0.700708	-0.081214	1.48263	0.575374	15103	0.729546	-0.0604647	1.51956	0.580442	0	15103	0.625338	-0.190234	1.44091	0.764606	0
rs494697	1	115424902	NGF-AS1, ELOCP20	A	T	Minute light	15053	1.64427	-0.199254	3.4878	0.575374	15053	1.73303	-0.129253	3.59532	0.580442	0	15053	1.44641	-0.479421	3.37225	0.771446	0
rs71556715	7	73467477	BAZ1B	C	T	Minute light	15100	-1.06745	-2.2728	0.137896	0.575374	15100	-1.15613	-2.36807	0.0558064	0.567828	0	15100	-0.809016	-2.08428	0.46625	0.810871	0
rs17111503	1	55037775	BSND, PCSK9	A	G	Minute light	15109	0.779122	-0.100197	1.65844	0.575374	15109	0.783624	-0.103635	1.67088	0.580442	0	15109	0.75542	-0.170858	1.6817	0.729697	0
rs66571810	7	114381815	FOXP2	T	C	Minute light	15108	0.742525	-0.0912163	1.57627	0.575374	15108	0.73366	-0.110537	1.57786	0.590412	0	15108	0.775084	-0.0901944	1.64036	0.656627	0
rs934197	2	21044589	APOB, TDRD15	G	A	Minute light	15111	0.777463	-0.0987181	1.65364	0.575374	15111	0.840727	-0.0463328	1.72779	0.567828	0	15111	0.577245	-0.330447	1.48494	0.810871	0
rs4121823	18	49617853	LIPG, SMUG1P1	A	T	Minute rem	15080	-0.694124	-1.24544	-0.142808	0.581422	15080	-0.678039	-1.23073	-0.125344	0.596888	0	15080	-0.719311	-1.29872	-0.1399	0.514551	0
rs2647286	1	55250824	MIR4422HG	G	A	Minute rem	15106	0.613307	0.130958	1.09566	0.581422	15106	0.579444	0.0975355	1.06135	0.600842	0	15106	0.694523	0.182807	1.20624	0.46723	0
rs11654671	17	4829172	PLD2, MINK1	A	T	Minute rem	15110	-0.551392	-0.991962	-0.110822	0.581422	15110	-0.543835	-0.982917	-0.104753	0.596888	0	15110	-0.573775	-1.04226	-0.105286	0.514551	0
rs74249525	16	83413666	CDH13	C	T	Minute rem	15108	-1.07797	-1.94349	-0.212441	0.581422	15108	-1.13967	-2.00482	-0.274519	0.558552	0	15108	-0.919453	-1.83467	-0.00423489	0.637143	0
rs184371102	8	19986419	LPL, RPL30P9	G	T	Minute light	15096	-2.73611	-5.84384	0.371619	0.582869	15096	-2.53118	-5.66914	0.606781	0.619347	0	15096	-3.17296	-6.41567	0.0697464	0.549148	0
rs6599673	10	123249202	RPS26P39, LINC02641	A	G	Minute deep	15102	0.428528	0.0635427	0.793512	0.585398	15102	0.429672	0.0634702	0.795874	0.608748	0	15102	0.435545	0.0578088	0.813282	0.640803	0
rs113179280	20	11596657	RPS11P1, PGAM3P	G	T	Minute deep	15090	-0.65833	-1.2165	-0.100158	0.585398	15090	-0.692019	-1.25098	-0.133062	0.504306	0	15090	-0.574935	-1.15321	0.00333856	0.679365	0
rs13002630	2	47252427	EPCAM-DT	T	A	Minute total	9364	-1.93198	-4.12656	0.262602	0.586893	9364	-2.18036	-4.40777	0.0470454	0.447164	0	9364	-1.24251	-3.60488	1.11985	0.824187	0
rs429921	16	77973573	VAT1L	A	G	Minute total	3744	-2.09075	-4.46992	0.288418	0.586893	3744	-2.35495	-4.75546	0.0455614	0.447164	0	3744	-1.46174	-4.05583	1.13236	0.789417	0
rs56208677	16	56976320	CETP	C	T	Minute light	15110	-1.46602	-3.13884	0.206797	0.587676	15110	-1.3526	-3.04634	0.341146	0.629419	0	15110	-1.80151	-3.53127	-0.0717495	0.524721	0
rs174560	11	61814292	FADS1, FADS2	T	C	Minute light	15107	0.728371	-0.108364	1.56511	0.590373	15107	0.752063	-0.0932975	1.59742	0.580442	0	15107	0.691672	-0.185317	1.56866	0.764606	0
rs75389424	3	164623904	MIR1263, LINC01323	A	G	Minute light	14949	2.7463	-0.408528	5.90113	0.590373	14949	2.85536	-0.326668	6.03739	0.580442	0	14949	2.45873	-0.821913	5.73937	0.771446	0
rs7115856	11	43747737	HSD17B12	A	C	Minute light	5412	2.57017	-0.387007	5.52734	0.590373	5412	2.48846	-0.509928	5.48684	0.614922	0	5412	2.76265	-0.33248	5.85779	0.656627	0
rs1892172	6	127155371	RSPO3	A	G	Minute total	15108	0.875489	-0.128086	1.87906	0.592448	15108	0.878812	-0.13895	1.89657	0.569495	0	15108	0.873081	-0.200256	1.94642	0.663874	0
rs681554	6	53606443	GCLC, KILH	T	C	Minute total	15103	-1.24755	-2.67575	0.180651	0.592448	15103	-1.40129	-2.85245	0.0498691	0.447164	0	15103	-0.859404	-2.38278	0.663976	0.789417	0
rs2777803	9	104808927	ABCA1	A	G	Minute light	15111	1.12169	-0.175881	2.41926	0.596882	15111	1.12409	-0.192453	2.44063	0.590412	0	15111	1.06805	-0.278182	2.41428	0.764606	0
rs2503182	1	66005416	PDE4B	G	A	Minute total	15109	0.981574	-0.149284	2.11243	0.59819	15109	0.810675	-0.33779	1.95914	0.686296	0	15109	1.38759	0.180457	2.59473	0.385273	0
rs174560	11	61814292	FADS1, FADS2	T	C	Minute total	15107	0.92067	-0.147881	1.98922	0.605471	15107	0.93941	-0.145989	2.02481	0.569495	0	15107	0.91246	-0.23153	2.05645	0.677497	0
rs2980888	8	125495066	TRIB1AL	C	T	Minute total	15109	-0.9599	-2.0774	0.157604	0.605471	15109	-0.973908	-2.10909	0.16127	0.574794	0	15109	-0.963047	-2.15109	0.224999	0.664301	0
rs78797502	2	58640997	LINC01122	C	T	Minute total	15111	1.322	-0.215457	2.85946	0.605471	15111	1.43322	-0.120971	2.98742	0.488127	0	15111	1.08765	-0.554401	2.72971	0.746965	0
rs4121823	18	49617853	LIPG, SMUG1P1	A	T	Minute light	15080	-0.926351	-2.01411	0.161409	0.609572	15080	-0.927913	-2.02863	0.172806	0.596902	0	15080	-0.880554	-2.01349	0.252378	0.764606	0
rs2075654	11	113418344	DRD2	C	T	Minute light	15111	0.915116	-0.172211	2.00244	0.609572	15111	0.925481	-0.171486	2.02245	0.596902	0	15111	0.897683	-0.239312	2.03468	0.764606	0
rs111837003	7	73493129	BAZ1B	C	T	Minute light	15107	-1.03131	-2.23468	0.172055	0.609572	15107	-1.11751	-2.32739	0.0923597	0.580442	0	15107	-0.774415	-2.04774	0.498914	0.810871	0
rs1582156	1	195523215	RNU6-983P, LINC01724	A	T	Minute light	15109	-0.836268	-1.82374	0.151201	0.609572	15109	-0.720242	-1.71705	0.276565	0.695903	0	15109	-1.14081	-2.17675	-0.104858	0.481639	0
rs74249525	16	83413666	CDH13	C	T	Minute light	15108	-1.45805	-3.18947	0.273358	0.609572	15108	-1.58976	-3.33658	0.15706	0.580442	0	15108	-1.1546	-2.97211	0.662913	0.810871	0
rs662138	6	160143444	SLC22A1	C	G	Minute light	15111	0.910155	-0.163905	1.98421	0.609572	15111	0.935742	-0.147865	2.01935	0.590412	0	15111	0.862022	-0.259279	1.98332	0.764606	0
rs13088093	3	136119756	PPP2R3A	T	G	Minute light	15106	0.716845	-0.134816	1.56851	0.609572	15106	0.695374	-0.165569	1.55632	0.619347	0	15106	0.756744	-0.130977	1.64447	0.700334	0
rs11870935	17	47655239	KPNB1	A	G	Minute light	15109	-0.673824	-1.46176	0.114114	0.609572	15109	-0.782523	-1.57921	0.0141679	0.551888	0	15109	-0.37046	-1.19108	0.450158	0.908059	0
rs10268637	7	114434202	FOXP2	C	T	Minute light	15084	-0.661219	-1.43996	0.117518	0.609572	15084	-0.686125	-1.47357	0.101324	0.590412	0	15084	-0.594581	-1.40761	0.218447	0.79105	0
rs3996329	7	1979235	MAD1L1	G	A	Minute light	15109	-0.857983	-1.88909	0.173125	0.60981	15109	-0.830749	-1.87144	0.209943	0.629419	0	15109	-0.915853	-1.99288	0.161178	0.700334	0
rs4804562	19	11036939	SMARCA4	G	A	Minute light	14071	-0.689781	-1.51844	0.138877	0.60981	14071	-0.64201	-1.47931	0.195288	0.65943	0	14071	-0.803922	-1.67127	0.0634209	0.617989	0
rs117844066	16	71967622	PKD1L3	G	C	Minute light	15098	-0.910104	-2.00285	0.182646	0.60981	15098	-0.944854	-2.05168	0.161968	0.590412	0	15098	-0.813812	-1.95018	0.322553	0.79105	0
rs72828540	6	19102055	MIR548A1HG, RPL21P61	T	C	Minute light	15109	-0.749484	-1.64377	0.144806	0.60981	15109	-0.750176	-1.656	0.155653	0.614922	0	15109	-0.75752	-1.68888	0.173837	0.729697	0
rs11664536	18	5578983	EPB41L3	T	C	Minute light	15108	-0.974344	-2.14396	0.195277	0.60981	15108	-0.921771	-2.10054	0.256994	0.638057	0	15108	-1.10503	-2.33137	0.121309	0.653627	0
rs61980273	14	93752603	PRIMA1	G	A	Minute total	15110	2.357	-0.400251	5.11424	0.610769	15110	2.13196	-0.68861	4.95252	0.66363	0	15110	2.89874	-0.0055657	5.80305	0.544325	0
rs7965852	12	20358748	LINC02468, PDE3A-AS1	C	A	Minute rem	15059	0.478486	0.0848519	0.87212	0.612534	15059	0.481779	0.0888379	0.87472	0.596888	0	15059	0.482472	0.0650898	0.899855	0.548208	0
rs2635383	15	57578668	CGNL1, MYZAP	T	G	Minute rem	15110	0.454206	0.0588812	0.849531	0.612534	15110	0.477375	0.0825176	0.872233	0.600842	0	15110	0.391407	-0.0269513	0.809765	0.715657	0
rs9304381	18	49631864	LIPG, SMUG1P1	T	C	Minute rem	15108	-0.615275	-1.1242	-0.106347	0.612534	15108	-0.582006	-1.09158	-0.0724335	0.600842	0	15108	-0.685769	-1.22167	-0.149867	0.514551	0
rs112875651	8	125494452	TRIB1AL	G	A	Minute rem	14894	0.495325	0.0799871	0.910663	0.612534	14894	0.511798	0.0965453	0.92705	0.596888	0	14894	0.457695	0.0193504	0.896039	0.618173	0
rs2913980	19	8381026	RAB11B-AS1	G	A	Minute rem	11491	0.623484	0.0692241	1.17774	0.612534	11491	0.587877	0.0333211	1.14243	0.620285	0	11491	0.720592	0.134046	1.30714	0.514551	0
rs2954032	8	125481150	TRIB1AL	G	A	Minute rem	15108	-0.482764	-0.917747	-0.0477811	0.612534	15108	-0.491398	-0.925679	-0.0571169	0.600842	0	15108	-0.468723	-0.929194	-0.00825328	0.630171	0
rs1830079	7	64897783	ZNF273	C	T	Minute rem	15106	-0.991384	-1.8465	-0.136263	0.612534	15106	-0.999444	-1.85311	-0.145779	0.600842	0	15106	-0.967446	-1.87683	-0.0580588	0.618173	0
rs1711161	3	136361695	STAG1	T	G	Minute rem	15067	0.494881	0.0545922	0.93517	0.612534	15067	0.497867	0.0568631	0.93887	0.600842	0	15067	0.480063	0.0165488	0.943576	0.618173	0
rs11621908	14	78029418	ADCK1, FXNP1	C	T	Minute rem	15107	-0.774277	-1.45663	-0.0919226	0.612534	15107	-0.769515	-1.45142	-0.0876073	0.600842	0	15107	-0.799995	-1.52331	-0.0766795	0.6144	0
rs2954026	8	125472284	TRIB1AL	G	T	Minute rem	15111	-0.463882	-0.899989	-0.0277751	0.612534	15111	-0.472759	-0.908059	-0.0374589	0.620285	0	15111	-0.447905	-0.909863	0.0140535	0.701025	0
rs8042174	15	58393771	ALDH1A2	T	C	Minute rem	15108	0.691644	0.0756089	1.30768	0.612534	15108	0.617469	0.00100569	1.23393	0.620372	0	15108	0.879367	0.230949	1.52779	0.46723	0
rs62485867	7	104006897	RELN, ORC5	G	A	Minute rem	15109	-0.702077	-1.33073	-0.0734222	0.612534	15109	-0.681588	-1.31222	-0.0509509	0.620285	0	15109	-0.771815	-1.43078	-0.112849	0.522071	0
rs6990255	8	34269430	RPL6P22, RPL10AP3	C	T	Minute rem	15109	1.01463	0.16907	1.86019	0.612534	15109	1.0373	0.189271	1.88533	0.596888	0	15109	0.944737	0.0533972	1.83608	0.618173	0
rs2802867	1	55253338	MIR4422HG	A	G	Minute rem	15106	0.564195	0.0879172	1.04047	0.612534	15106	0.546227	0.070285	1.02217	0.600842	0	15106	0.60599	0.100998	1.11098	0.514551	0
rs11682175	2	57760458	EIF2S2P7, ACTG1P22	T	C	Minute rem	15085	0.438612	0.0446392	0.832584	0.612534	15085	0.443956	0.0498771	0.838036	0.600842	0	15085	0.427143	0.0109309	0.843356	0.618173	0
rs7660883	4	87061724	AFF1	C	G	Minute rem	15108	-0.427928	-0.831305	-0.0245515	0.612534	15108	-0.389992	-0.793314	0.0133289	0.646125	0	15108	-0.524098	-0.950101	-0.0980958	0.514551	0
rs17337790	7	133045172	CHCHD3	T	A	Minute rem	15110	-0.47416	-0.923394	-0.0249267	0.612534	15110	-0.464604	-0.913626	-0.0155827	0.620285	0	15110	-0.503773	-0.978919	-0.0286262	0.618173	0
rs12988758	2	191362504	MYO1B	T	C	Minute rem	15111	0.476065	0.0356101	0.916519	0.612534	15111	0.472612	0.0320751	0.913148	0.620285	0	15111	0.489758	0.0249954	0.954521	0.618173	0
rs11713598	3	31600545	STT3B	T	A	Minute rem	15107	-0.495089	-0.92988	-0.0602978	0.612534	15107	-0.490918	-0.92443	-0.0574052	0.600842	0	15107	-0.504549	-0.966012	-0.0430859	0.618173	0
rs13226650	7	73602675	MLXIPL	A	G	Minute rem	15101	-0.560602	-1.07584	-0.0453678	0.612534	15101	-0.601282	-1.11615	-0.0864161	0.600842	0	15101	-0.460529	-1.0051	0.0840442	0.764026	0
rs6415084	6	160559298	LPA	C	T	Minute rem	15102	0.424893	0.0260582	0.823728	0.612534	15102	0.417624	0.0191276	0.816121	0.620285	0	15102	0.440598	0.0180126	0.863184	0.618173	0
rs34006994	1	25454177	MACO1	C	T	Minute rem	15109	0.414506	0.0224252	0.806586	0.612534	15109	0.426006	0.0342125	0.8178	0.620285	0	15109	0.382746	-0.0323188	0.797811	0.720831	0
rs1466848	3	113217399	BOC	T	C	Minute rem	15107	-0.853717	-1.61844	-0.0889908	0.612534	15107	-0.834279	-1.5987	-0.0698593	0.620285	0	15107	-0.915237	-1.7264	-0.104075	0.594215	0
rs62158170	2	113324598	PAX8, LINC02966	A	G	Minute rem	15106	0.575282	0.0975449	1.05302	0.612534	15106	0.542718	0.0653445	1.02009	0.600842	0	15106	0.649614	0.144817	1.15441	0.514551	0
rs1823125	2	113332835	LINC02966	A	G	Minute rem	15109	0.520853	0.0492319	0.992473	0.612534	15109	0.485384	0.0142071	0.95656	0.620285	0	15109	0.599689	0.100978	1.0984	0.514551	0
rs6737318	2	113325543	LINC02966	A	G	Minute rem	15108	0.518539	0.0458582	0.99122	0.612534	15108	0.483486	0.0111769	0.955795	0.620285	0	15108	0.596917	0.0972327	1.0966	0.514551	0
rs7556815	2	113328208	LINC02966	G	A	Minute rem	15109	0.515884	0.0436024	0.988165	0.612534	15109	0.481464	0.00949691	0.953432	0.620285	0	15109	0.591959	0.0928699	1.09105	0.514551	0
rs62158206	2	113327019	LINC02966	T	C	Minute rem	15108	0.514755	0.0427912	0.98672	0.612534	15108	0.479965	0.0083233	0.951606	0.620285	0	15108	0.591799	0.0930328	1.09057	0.514551	0
rs2863957	2	113331974	LINC02966	C	A	Minute rem	15107	0.510764	0.0367438	0.984784	0.612534	15107	0.473695	-9.925e-06	0.947401	0.620372	0	15107	0.594121	0.0932405	1.095	0.514551	0
rs11870935	17	47655239	KPNB1	A	G	Minute rem	15109	-0.418123	-0.812242	-0.0240051	0.612534	15109	-0.4586	-0.852244	-0.0649552	0.600842	0	15109	-0.30394	-0.721071	0.113191	0.826704	0
rs2326816	6	129400338	LAMA2	C	T	Minute light	15108	-0.650528	-1.43515	0.134093	0.612626	15108	-0.671295	-1.46337	0.120779	0.596449	0	15108	-0.583295	-1.40339	0.236797	0.79105	0
rs17111503	1	55037775	BSND, PCSK9	A	G	Minute total	15109	0.949256	-0.170783	2.0693	0.614183	15109	0.949386	-0.186835	2.08561	0.603956	0	15109	0.920164	-0.285968	2.1263	0.677497	0
rs11076176	16	56973534	CETP	T	G	Minute total	11521	-1.28443	-2.79656	0.227694	0.614183	11521	-1.50674	-3.05078	0.0372911	0.447164	0	11521	-0.721619	-2.3623	0.919063	0.862459	0
rs6420432	16	82129719	HSD17B2-AS1	T	C	Minute total	14892	-1.12794	-2.45449	0.198606	0.614183	14892	-1.04561	-2.38933	0.298104	0.660799	0	14892	-1.32177	-2.74835	0.104818	0.579846	0
rs7799249	7	138770363	ATP6V0A4	C	A	Minute light	15044	-0.701577	-1.55039	0.147234	0.614382	15044	-0.630196	-1.48571	0.225312	0.694994	0	15044	-0.868669	-1.76021	0.0228678	0.549148	0
rs2860511	18	55416360	TCF4	G	A	Minute deep	15108	-0.351411	-0.654939	-0.0478829	0.615582	15108	-0.329061	-0.632953	-0.0251689	0.698401	0	15108	-0.398237	-0.713959	-0.082515	0.463564	0
rs7187275	16	56997818	NLRC5	C	A	Minute light	14502	1.41101	-0.306313	3.12833	0.618735	14502	1.23621	-0.508803	2.98122	0.695903	0	14502	1.81016	0.0343444	3.58597	0.533925	0
rs12606995	18	55454345	TCF4, TCF4-AS1	G	C	Minute light	15105	-0.718319	-1.59506	0.158427	0.618735	15105	-0.70373	-1.58824	0.180782	0.629419	0	15105	-0.715983	-1.63305	0.201085	0.764606	0
rs998606	10	113528381	PPIAP39, HABP2	A	C	Minute light	15110	1.07198	-0.235154	2.37911	0.618735	15110	1.2617	-0.056715	2.58012	0.567828	0	15110	0.613499	-0.757816	1.98481	0.912644	0
rs12705972	7	114672596	FOXP2	T	A	Minute rem	6105	-0.877997	-1.72507	-0.0309185	0.619731	6105	-0.888651	-1.73602	-0.041281	0.620285	0	6105	-0.852748	-1.75145	0.0459507	0.70365	0
rs16896485	5	67253611	CD180, TILRLS	C	T	Minute rem	15038	0.661343	0.0244284	1.29826	0.619731	15038	0.662214	0.0220996	1.30233	0.620285	0	15038	0.633762	-0.0324497	1.29997	0.70365	0
rs681554	6	53606443	GCLC, KILH	T	C	Minute rem	15103	-0.579635	-1.1356	-0.023675	0.619731	15103	-0.614292	-1.1696	-0.0589878	0.620285	0	15103	-0.498171	-1.08722	0.0908783	0.764026	0
rs13107325	4	102267552	SLC39A8	C	T	Minute rem	15104	-0.788986	-1.5489	-0.0290724	0.619731	15104	-0.797108	-1.55625	-0.0379612	0.620285	0	15104	-0.742165	-1.54847	0.0641369	0.720831	0
rs4804573	19	11166556	KANK2	G	A	Minute rem	15107	0.412207	0.0131215	0.811292	0.619731	15107	0.403061	0.00414743	0.801974	0.620372	0	15107	0.420627	-0.00143698	0.842692	0.640054	0
rs146977851	10	54811194	PCDH15	C	T	Minute light	15108	1.78523	-0.40247	3.97292	0.622349	15108	1.81481	-0.394066	4.02368	0.619347	0	15108	1.62689	-0.672125	3.9259	0.79105	0
rs6466171	7	78364977	MAGI2	C	G	Minute total	15110	-1.07195	-2.34538	0.201481	0.623679	15110	-0.984046	-2.27922	0.311131	0.663412	0	15110	-1.28728	-2.63859	0.0640189	0.564801	0
rs9938160	16	56950678	HERPUD1, CETP	T	C	Minute rem	15104	0.421093	0.0105889	0.831597	0.629189	15104	0.391716	-0.0191696	0.802601	0.646125	0	15104	0.493532	0.0596536	0.92741	0.584946	0
rs2486876	10	6922940	LINC00707, LINC02665	T	A	Minute total	15099	0.843725	-0.16455	1.852	0.62958	15099	0.943392	-0.0820419	1.96883	0.488475	0	15099	0.588854	-0.481609	1.65932	0.803325	0
rs4585442	5	136172692	SMAD5	A	G	Minute total	15104	0.89471	-0.183525	1.97294	0.62958	15104	0.792881	-0.301269	1.88703	0.671109	0	15104	1.23943	0.0879463	2.39092	0.491744	0
rs2079070	7	114486377	FOXP2	G	C	Minute total	15069	0.976234	-0.194889	2.14736	0.62958	15069	1.03919	-0.151359	2.22975	0.562388	0	15069	0.84605	-0.397373	2.08947	0.740847	0
rs10244093	7	78371701	MAGI2	C	T	Minute total	15110	-1.05498	-2.32437	0.214415	0.62958	15110	-0.935996	-2.22725	0.355258	0.671109	0	15110	-1.34219	-2.68972	0.0053295	0.544325	0
rs75641275	1	97861577	DPYD	A	C	Minute total	15106	-1.24914	-2.7483	0.25002	0.62958	15106	-1.06858	-2.59114	0.453986	0.686296	0	15106	-1.69158	-3.2971	-0.0860536	0.500662	0
rs11683355	2	144406976	ZEB2	C	A	Minute total	15110	-1.0363	-2.28836	0.215769	0.630147	15110	-1.03544	-2.30823	0.237347	0.625282	0	15110	-0.99269	-2.32546	0.340084	0.678114	0
rs113021516	3	136155452	MSL2	G	C	Minute light	15098	0.689587	-0.161635	1.54081	0.63257	15098	0.684965	-0.175348	1.54528	0.629419	0	15098	0.688222	-0.199273	1.57572	0.764606	0
rs964184	11	116778201	ZPR1	C	G	Minute total	15102	1.16587	-0.250038	2.58178	0.636155	15102	0.964257	-0.476497	2.40501	0.693761	0	15102	1.69099	0.190744	3.19123	0.414768	0
rs2738464	19	11131631	LDLR, SPC24	C	G	Minute light	15003	0.901934	-0.219643	2.02351	0.640068	15003	0.961453	-0.173701	2.09661	0.596449	0	15003	0.720515	-0.449671	1.8907	0.810871	0
rs36005900	1	147757554	GJA5	G	A	Minute light	11224	1.65139	-0.403749	3.70653	0.640068	11224	1.78421	-0.292795	3.86121	0.590412	0	11224	1.27016	-0.863416	3.40374	0.811813	0
rs261290	15	58386521	ALDH1A2	C	T	Minute total	15080	-0.817294	-1.86711	0.232521	0.647487	15080	-0.781221	-1.84857	0.286131	0.671109	0	15080	-0.911655	-2.02802	0.204706	0.663874	0
rs460692	5	3126470	IRX2-DT, LINC01377	T	C	Minute total	15111	-1.22744	-2.76661	0.311727	0.647487	15111	-1.40393	-2.9715	0.163646	0.524324	0	15111	-0.718145	-2.35018	0.913888	0.862459	0
rs75165347	10	116851824	ENO4	T	C	Minute total	15101	-1.76288	-4.02602	0.500261	0.647487	15101	-1.5801	-3.87124	0.711045	0.686296	0	15101	-2.20464	-4.63417	0.22489	0.592083	0
rs171695	5	103296339	MACIR, PDZPH1P	C	T	Minute total	15109	-0.79575	-1.84427	0.252769	0.647487	15109	-0.90797	-1.97287	0.156934	0.582864	0	15109	-0.538824	-1.65302	0.575375	0.832834	0
rs10899257	11	76704165	GUCY2EP	G	A	Minute total	15080	-1.14088	-2.63984	0.358083	0.647487	15080	-1.44225	-2.96461	0.0801127	0.465176	0	15080	-0.365564	-1.95769	1.22656	0.941153	0
rs28456	11	61822009	FADS1, FADS2	A	G	Minute total	15104	0.819557	-0.255101	1.89421	0.647487	15104	0.865974	-0.226041	1.95799	0.65777	0	15104	0.726381	-0.421863	1.87463	0.7827	0
rs9293529	5	89933318	LINC02161, MIR3660	C	T	Minute total	15110	-0.820442	-1.88603	0.245149	0.647487	15110	-0.78728	-1.87274	0.298178	0.671109	0	15110	-0.899638	-2.03172	0.232442	0.677497	0
rs1582888	5	143604152	RNU7-156P, MIR5197	A	G	Minute total	15105	0.866113	-0.233328	1.96555	0.647487	15105	0.840978	-0.276779	1.95873	0.66363	0	15105	0.968472	-0.200199	2.13714	0.663347	0
rs702612	5	53873690	ASS1P9, ARL15	G	A	Minute total	15109	1.56753	-0.366839	3.5019	0.647487	15109	1.46532	-0.496522	3.42717	0.66363	0	15109	1.71482	-0.356446	3.78609	0.663347	0
rs1380703	2	57714152	EIF2S2P7, ACTG1P22	A	G	Minute total	15103	-0.788796	-1.82826	0.250672	0.647487	15103	-0.812672	-1.8681	0.242758	0.662086	0	15103	-0.701694	-1.81182	0.40843	0.7827	0
rs7799249	7	138770363	ATP6V0A4	C	A	Minute total	15044	-0.848961	-1.92626	0.228337	0.647487	15044	-0.764232	-1.85595	0.327482	0.686296	0	15044	-1.02725	-2.18242	0.127912	0.603625	0
rs6909225	6	72898633	KCNQ5	G	A	Minute total	15108	0.856305	-0.21041	1.92302	0.647487	15108	0.840954	-0.24447	1.92638	0.662086	0	15108	0.877981	-0.257119	2.01308	0.677497	0
rs117844066	16	71967622	PKD1L3	G	C	Minute total	15098	-1.08635	-2.47801	0.305309	0.647487	15098	-1.11671	-2.53259	0.299167	0.660799	0	15098	-1.00625	-2.48963	0.477119	0.740847	0
rs7923544	10	63422496	JMJD1C	T	G	Minute total	15098	-0.784617	-1.78479	0.21556	0.647487	15098	-0.805783	-1.82157	0.210003	0.65777	0	15098	-0.706371	-1.77406	0.361317	0.746965	0
rs2413712	22	42733355	A4GALT, Y_RNA	G	A	Minute total	15105	-0.828024	-1.92049	0.264439	0.647487	15105	-0.994064	-2.10416	0.116035	0.524324	0	15105	-0.413526	-1.57706	0.75001	0.888981	0
rs2298969	4	3184517	HTT	A	G	Minute total	15041	0.805856	-0.183002	1.79472	0.647487	15041	0.785657	-0.218225	1.78954	0.660799	0	15041	0.873272	-0.183764	1.93031	0.663347	0
rs2012796	14	81344601	STON2	G	A	Minute total	14309	-0.884775	-2.02856	0.259012	0.647487	14309	-0.89293	-2.05747	0.271609	0.662086	0	14309	-0.893148	-2.10737	0.321074	0.693651	0
rs662138	6	160143444	SLC22A1	C	G	Minute total	15111	1.09763	-0.247648	2.4429	0.647487	15111	1.15752	-0.208697	2.52374	0.586712	0	15111	0.987598	-0.445123	2.42032	0.740847	0
rs62485867	7	104006897	RELN, ORC5	G	A	Minute total	15109	-1.28139	-2.87927	0.316495	0.647487	15109	-1.22566	-2.8602	0.40888	0.66363	0	15109	-1.51668	-3.19509	0.161737	0.594082	0
rs2575876	9	104903458	ABCA1	G	A	Minute total	14150	-0.908263	-2.08166	0.265135	0.647487	14150	-0.739062	-1.92807	0.449943	0.729177	0	14150	-1.33915	-2.59447	-0.0838393	0.491744	0
rs12606995	18	55454345	TCF4, TCF4-AS1	G	C	Minute total	15105	-0.867988	-1.99432	0.258343	0.647487	15105	-0.820334	-1.96329	0.322623	0.684597	0	15105	-0.924347	-2.12316	0.274467	0.677497	0
rs61796569	1	66010754	PDE4B	C	T	Minute total	15065	0.873817	-0.276258	2.02389	0.647487	15065	0.703364	-0.464693	1.87142	0.749757	0	15065	1.27505	0.0472588	2.50283	0.509189	0
rs145034453	1	5668879	LINC02782, MIR4689	T	A	Minute total	15107	-3.75275	-8.4377	0.932207	0.647487	15107	-3.97639	-8.68414	0.731367	0.58845	0	15107	-2.91387	-8.11472	2.28697	0.793213	0
rs10987006	9	125889260	PBX3	G	C	Minute total	15108	0.789417	-0.249766	1.8286	0.647487	15108	0.832832	-0.224158	1.88982	0.660799	0	15108	0.675397	-0.430687	1.78148	0.783511	0
rs35531607	4	91612074	CCSER1, KRT19P6	T	C	Minute total	15108	0.792775	-0.214197	1.79975	0.647487	15108	0.778992	-0.242724	1.80071	0.662086	0	15108	0.839216	-0.235316	1.91375	0.677497	0
rs3808062	7	128006236	SND1	G	C	Minute total	15079	-1.43338	-3.23071	0.363947	0.647487	15079	-1.77126	-3.59932	0.0567953	0.447164	0	15079	-0.586645	-2.50033	1.32704	0.908107	0
rs7616632	3	137312395	IL20RB, RNA5SP142	T	G	Minute total	15109	-0.790325	-1.78725	0.206604	0.647487	15109	-0.840365	-1.85186	0.171134	0.603956	0	15109	-0.648137	-1.71558	0.419311	0.783511	0
rs73933942	2	53086330	MIR4431, ASB3	A	C	Minute total	15098	-1.44882	-3.25765	0.36001	0.647487	15098	-1.50538	-3.34582	0.335065	0.622084	0	15098	-1.30643	-3.23205	0.619194	0.740847	0
rs8023503	15	58448389	LIPC-AS1, LIPC, ALDH1A2	C	T	Minute total	15094	1.88596	-0.604924	4.37684	0.647487	15094	2.00623	-0.506753	4.51921	0.653225	0	15094	1.53992	-1.16467	4.2445	0.786397	0
rs34920942	4	91663430	CCSER1, KRT19P6	C	T	Minute total	14668	0.805496	-0.217057	1.82805	0.647487	14668	0.787407	-0.25048	1.82529	0.663412	0	14668	0.862507	-0.22801	1.95302	0.677497	0
rs7626868	3	107843642	LINC00635, LINC00636	C	T	Minute total	15103	0.787608	-0.246162	1.82138	0.647487	15103	0.785115	-0.262996	1.83323	0.66363	0	15103	0.840299	-0.266621	1.94722	0.677497	0
rs283	8	19957587	LPL	C	T	Minute total	15110	-0.97473	-2.19302	0.243558	0.647487	15110	-1.01649	-2.25547	0.222481	0.621276	0	15110	-0.88051	-2.18167	0.420654	0.740847	0
rs111838462	6	33489784	ZBTB9, GGNBP1	G	T	Minute total	15103	-1.06835	-2.4673	0.330605	0.647487	15103	-1.11027	-2.52698	0.306443	0.660799	0	15103	-0.959884	-2.45826	0.538488	0.782185	0
rs34388845	6	28610509	SCAND3	A	G	Minute total	14881	-0.963216	-2.23533	0.308902	0.647487	14881	-0.961528	-2.25599	0.332933	0.66363	0	14881	-1.02514	-2.3711	0.320825	0.677497	0
rs12988758	2	191362504	MYO1B	T	C	Minute total	15111	0.890187	-0.248437	2.02881	0.647487	15111	0.854448	-0.303499	2.01239	0.664919	0	15111	0.988486	-0.21615	2.19312	0.663347	0
rs75545078	8	121938639	HAS2-AS1	T	C	Minute total	15106	-1.44454	-3.27812	0.389047	0.647487	15106	-1.45687	-3.32145	0.407703	0.660799	0	15106	-1.44235	-3.37197	0.487262	0.677497	0
rs211800	7	110436083	RPL3P8, IMMP2L	A	G	Minute total	9567	-0.975295	-2.26887	0.31828	0.647655	9567	-0.825211	-2.14029	0.489869	0.729177	0	9567	-1.33572	-2.71004	0.0386049	0.559715	0
rs12401997	1	156178005	SEMA4A, SLC25A44	C	A	Minute total	15108	-0.818793	-1.90301	0.265424	0.647655	15108	-1.01364	-2.11837	0.0910843	0.489423	0	15108	-0.318855	-1.46402	0.826314	0.918367	0
rs76976871	16	56822660	NUP93	A	G	Minute total	14919	0.984951	-0.340139	2.31004	0.65115	14919	0.977378	-0.370741	2.3255	0.671109	0	14919	1.00456	-0.400551	2.40966	0.718395	0
rs1564348	6	160157828	SLC22A1	T	C	Minute total	15105	1.04045	-0.345974	2.42687	0.65115	15105	1.17343	-0.232726	2.5796	0.603956	0	15105	0.738634	-0.737384	2.21465	0.832834	0
rs289713	16	56972917	CETP	A	T	Minute total	15109	-0.915905	-2.14793	0.316125	0.65115	15109	-0.908857	-2.15806	0.340341	0.671109	0	15109	-0.951008	-2.27372	0.371707	0.712279	0
rs9382445	6	55073176	FAM83B, HCRTR2	T	C	Minute total	15107	-0.782283	-1.83101	0.266441	0.65115	15107	-0.680253	-1.74548	0.384978	0.729177	0	15107	-1.03369	-2.15233	0.0849392	0.579942	0
rs17162401	7	10014745	PER3P1, U3	C	G	Minute total	15098	3.06857	-1.05186	7.189	0.65115	15098	3.96036	-0.117662	8.03837	0.447164	0	15098	0.686404	-3.95388	5.32669	0.945809	0
rs6191	5	143278591	NR3C1	A	C	Minute total	15097	0.74645	-0.253797	1.7467	0.65115	15097	0.777933	-0.238286	1.79415	0.662086	0	15097	0.631093	-0.43681	1.699	0.783511	0
rs4849021	2	125579476	RNU6-259P, LINC01889	A	G	Minute light	15099	-0.797754	-1.79854	0.203027	0.651774	15099	-0.792985	-1.80242	0.216452	0.637237	0	15099	-0.814468	-1.863	0.234064	0.764606	0
rs7679068	4	145887530	ZNF827	T	C	Minute total	15109	0.744277	-0.261002	1.74956	0.654619	15109	0.692312	-0.32873	1.71335	0.689529	0	15109	0.917425	-0.153633	1.98848	0.637841	0
rs16854	13	110103485	LINC03082	C	T	Minute total	15102	-0.992259	-2.34275	0.358234	0.654676	15102	-1.19474	-2.57027	0.180793	0.567894	0	15102	-0.506836	-1.9361	0.922426	0.888981	0
rs10823730	10	71387550	SLC29A3, CDH23	T	C	Minute total	3206	5.28369	-1.90892	12.4763	0.654676	3206	5.27046	-2.65266	13.1936	0.696573	0	3206	5.42703	-1.63974	12.4938	0.677497	0
rs12607679	18	55392517	TCF4	T	C	Minute total	14934	-0.819939	-1.96248	0.322599	0.654676	14934	-0.796925	-1.95782	0.363967	0.686296	0	14934	-0.821107	-2.03405	0.391837	0.740847	0
rs151014368	5	177324058	LMAN2	G	A	Minute total	15104	0.896045	-0.346217	2.13831	0.654676	15104	0.870396	-0.395147	2.13594	0.686296	0	15104	0.921751	-0.39896	2.24246	0.733283	0
rs11928693	3	123556332	HACD2	G	T	Minute total	15093	0.831982	-0.324797	1.98876	0.654676	15093	0.816274	-0.359161	1.99171	0.686296	0	15093	0.921756	-0.303111	2.14662	0.677497	0
rs16834426	3	123564462	HACD2	G	A	Minute total	15092	0.830878	-0.327642	1.9894	0.654676	15092	0.813441	-0.363922	1.9908	0.686296	0	15092	0.920911	-0.305316	2.14714	0.677497	0
rs7077580	10	63421125	JMJD1C	G	A	Minute total	15103	-0.731162	-1.73171	0.269388	0.654676	15103	-0.756847	-1.77315	0.259453	0.66363	0	15103	-0.641483	-1.7094	0.426435	0.783511	0
rs8042174	15	58393771	ALDH1A2	T	C	Minute total	15108	1.16578	-0.433661	2.76522	0.654676	15108	0.970802	-0.648039	2.58964	0.749757	0	15108	1.64868	-0.0594863	3.35684	0.559715	0
rs10823607	10	70741007	ADAMTS14	C	T	Minute total	15108	-1.01487	-2.42457	0.394824	0.654676	15108	-0.992342	-2.42974	0.445056	0.686296	0	15108	-1.10293	-2.58829	0.382429	0.67992	0
rs4631704	1	230157783	GALNT2	T	C	Minute total	15103	0.764777	-0.284165	1.81372	0.654676	15103	0.575068	-0.493111	1.64325	0.785575	0	15103	1.23527	0.124482	2.34607	0.438743	0
rs11682175	2	57760458	EIF2S2P7, ACTG1P22	T	C	Minute total	15085	0.735354	-0.268572	1.73928	0.654676	15085	0.753096	-0.2678	1.77399	0.664919	0	15085	0.683465	-0.387053	1.75398	0.782185	0
rs12965067	18	49702573	SMUG1P1, ACAA2	C	T	Minute total	15103	0.758506	-0.297468	1.81448	0.654676	15103	0.785039	-0.287488	1.85757	0.671109	0	15103	0.713967	-0.411211	1.83915	0.7827	0
rs180769	5	136279927	TRPC7	C	T	Minute total	11982	0.822822	-0.313033	1.95868	0.654676	11982	0.90493	-0.249759	2.05962	0.660799	0	11982	0.580372	-0.625573	1.78632	0.832834	0
rs6990255	8	34269430	RPL6P22, RPL10AP3	C	T	Minute total	15109	1.63813	-0.646705	3.92296	0.654676	15109	1.77469	-0.552201	4.10158	0.662086	0	15109	1.23572	-1.17962	3.65106	0.832834	0
rs2329567	7	50950369	GRB10, COBL	C	A	Minute total	6690	-1.86568	-4.46287	0.731516	0.654676	6690	-1.6464	-4.2886	0.995787	0.729177	0	6690	-2.36758	-5.12728	0.392131	0.637841	0
rs139919599	2	20949664	LINC02850, APOB	A	G	Minute total	15110	1.17651	-0.435756	2.78878	0.654676	15110	1.26141	-0.378927	2.90175	0.662086	0	15110	0.932788	-0.782041	2.64762	0.809159	0
rs13329140	15	47758380	SEMA6D	G	A	Minute light	15107	0.727516	-0.189298	1.64433	0.65644	15107	0.792468	-0.134847	1.71978	0.590412	0	15107	0.568476	-0.386535	1.52349	0.811813	0
rs56314523	7	8118953	ICA1	G	A	Minute total	15070	0.821303	-0.330843	1.97345	0.65807	15070	0.74482	-0.429939	1.91958	0.729177	0	15070	0.977797	-0.240736	2.19633	0.677497	0
rs2738464	19	11131631	LDLR, SPC24	C	G	Minute total	15003	1.03799	-0.4184	2.49437	0.65807	15003	1.13975	-0.346349	2.62585	0.662086	0	15003	0.748205	-0.790912	2.28732	0.832834	0
rs3764351	17	39668086	PNMT	A	G	Minute rem	15044	-0.39246	-0.794935	0.0100147	0.658772	15044	-0.369273	-0.771747	0.0332008	0.656221	0	15044	-0.44992	-0.875346	-0.0244943	0.618173	0
rs11664536	18	5578983	EPB41L3	T	C	Minute rem	15108	-0.561958	-1.16101	0.0370957	0.658772	15108	-0.548525	-1.1463	0.0492556	0.656221	0	15108	-0.601178	-1.23454	0.0321844	0.70365	0
rs341785	3	8986020	SRGAP3	A	G	Minute rem	15099	-0.397295	-0.853671	0.05908	0.658772	15099	-0.368435	-0.823237	0.0863669	0.702638	0	15099	-0.469196	-0.955211	0.0168199	0.70345	0
rs111837003	7	73493129	BAZ1B	C	T	Minute rem	15107	-0.602074	-1.20576	0.00160741	0.658772	15107	-0.634114	-1.23644	-0.0317916	0.620285	0	15107	-0.505091	-1.1461	0.13592	0.777866	0
rs7616632	3	137312395	IL20RB, RNA5SP142	T	G	Minute rem	15109	-0.386065	-0.778674	0.00654373	0.658772	15109	-0.397155	-0.789651	-0.00465898	0.620372	0	15109	-0.360553	-0.775428	0.0543224	0.764026	0
rs73783061	5	116020907	LVRN	G	C	Minute rem	15110	-1.36907	-2.79144	0.053295	0.658772	15110	-1.21172	-2.6383	0.214853	0.680265	0	15110	-1.77037	-3.27087	-0.269865	0.514913	0
rs1058029	20	7981068	TMX4	G	A	Minute rem	12417	0.416935	-0.0230551	0.856926	0.658772	12417	0.387874	-0.0523526	0.8281	0.659868	0	12417	0.495233	0.0319276	0.958538	0.618173	0
rs7254248	19	37954055	SIPA1L3	A	G	Minute rem	15109	0.364123	-0.0358219	0.764068	0.658772	15109	0.376531	-0.0228127	0.775876	0.648876	0	15109	0.341039	-0.0819173	0.763995	0.777866	0
rs4849021	2	125579476	RNU6-259P, LINC01889	A	G	Minute rem	15099	-0.430854	-0.922517	0.0608088	0.658772	15099	-0.423722	-0.914541	0.0670972	0.671068	0	15099	-0.448041	-0.970768	0.0746861	0.764026	0
rs702612	5	53873690	ASS1P9, ARL15	G	A	Minute rem	15109	0.7448	-0.0103914	1.49999	0.658772	15109	0.70724	-0.0454145	1.45989	0.648876	0	15109	0.806971	0.000579649	1.61336	0.638217	0
rs694383	1	182599069	RGS16	C	G	Minute rem	15075	1.09049	-0.0595106	2.24049	0.658772	15075	1.17541	0.0246382	2.32619	0.620285	0	15075	0.915543	-0.292523	2.12361	0.808378	0
rs12336359	9	4129657	GLIS3	G	C	Minute rem	15103	0.373826	-0.0293125	0.776965	0.658772	15103	0.411157	0.00835403	0.813961	0.620285	0	15103	0.280426	-0.146755	0.707608	0.861938	0
rs553741	1	55054735	PCSK9	C	G	Minute rem	15107	0.394149	-0.0153086	0.803606	0.658772	15107	0.372556	-0.036435	0.781546	0.656221	0	15107	0.444984	0.0111864	0.878782	0.618173	0
rs111838462	6	33489784	ZBTB9, GGNBP1	G	T	Minute rem	15103	-0.553035	-1.11118	0.00511181	0.658772	15103	-0.572508	-1.13012	-0.0148963	0.620285	0	15103	-0.506453	-1.09575	0.082839	0.764026	0
rs964184	11	116778201	ZPR1	C	G	Minute rem	15102	0.543639	-0.00665149	1.09393	0.658772	15102	0.487656	-0.062533	1.03785	0.659868	0	15102	0.692064	0.111976	1.27215	0.514551	0
rs10789347	1	72900729	LINC02797, KRT8P21	T	C	Minute rem	15080	-0.79246	-1.60402	0.0190999	0.658772	15080	-0.74146	-1.5518	0.0688845	0.656221	0	15080	-0.93376	-1.79304	-0.0744804	0.618173	0
rs2287838	19	9848338	PIN1	A	G	Minute rem	15093	-0.390837	-0.792123	0.0104499	0.658772	15093	-0.392286	-0.793367	0.00879595	0.646125	0	15093	-0.385666	-0.809823	0.038491	0.74172	0
rs11672103	19	9832134	UBL5, PIN1-DT	T	C	Minute rem	15098	-0.375133	-0.769224	0.0189578	0.658772	15098	-0.377955	-0.772041	0.0161309	0.646125	0	15098	-0.366019	-0.782124	0.0500857	0.764026	0
rs28601761	8	125487789	TRIB1AL	C	G	Minute rem	15109	0.37969	-0.0230547	0.782434	0.658772	15109	0.410504	0.00769887	0.813309	0.620285	0	15109	0.306486	-0.118389	0.731361	0.826704	0
rs1939455	11	101650155	TRPC6	G	T	Minute rem	11978	-1.32083	-2.72223	0.0805727	0.658772	11978	-1.2972	-2.69813	0.103744	0.649689	0	11978	-1.37384	-2.86039	0.112718	0.720831	0
rs613872	18	55543071	TCF4	T	G	Minute rem	15099	-0.499546	-1.03701	0.0379157	0.658772	15099	-0.480958	-1.01743	0.055512	0.659868	0	15099	-0.541341	-1.10986	0.0271807	0.70365	0
rs2303100	19	9857758	OLFM2	T	C	Minute rem	15108	-0.367896	-0.768251	0.0324592	0.658772	15108	-0.372743	-0.772903	0.027418	0.648876	0	15108	-0.353815	-0.776943	0.0693134	0.764026	0
rs11206517	1	55060755	PCSK9	T	G	Minute rem	15109	0.840724	-0.0956067	1.77706	0.658772	15109	0.871534	-0.0665306	1.8096	0.648876	0	15109	0.770994	-0.211991	1.75398	0.777866	0
rs4810479	20	45916409	PLTP, PCIF1	T	C	Minute rem	15109	-0.383141	-0.819745	0.0534637	0.658772	15109	-0.375368	-0.81144	0.0607048	0.671068	0	15109	-0.404305	-0.866751	0.0581406	0.764026	0
rs2486876	10	6922940	LINC00707, LINC02665	T	A	Minute rem	15099	0.337838	-0.0517751	0.727451	0.658772	15099	0.368829	-0.0205184	0.758176	0.648876	0	15099	0.257973	-0.153846	0.669793	0.863665	0
rs112434994	16	67920495	PSKH1	G	C	Minute rem	15111	0.520392	-0.077197	1.11798	0.658772	15111	0.580982	-0.0154783	1.17744	0.646125	0	15111	0.371307	-0.261731	1.00434	0.863665	0
rs12591373	15	23971461	PWRN4	G	A	Minute rem	15109	0.459067	-0.0461474	0.964282	0.658772	15109	0.446142	-0.0585057	0.95079	0.659868	0	15109	0.494166	-0.0416262	1.02996	0.720831	0
rs4804556	19	10974867	SMARCA4	T	C	Minute rem	15014	0.350096	-0.0579269	0.758119	0.658772	15014	0.354747	-0.0528614	0.762355	0.671068	0	15014	0.343551	-0.0882342	0.775336	0.777866	0
rs342467	4	87131067	AFF1	C	T	Minute rem	15109	-0.376813	-0.778434	0.0248084	0.658772	15109	-0.335897	-0.737565	0.0657699	0.691765	0	15109	-0.476028	-0.899801	-0.0522557	0.594215	0
rs1606045	2	13648283	TRIB2, LINC00276	C	T	Minute rem	15011	-0.5392	-1.1531	0.074696	0.658772	15011	-0.540333	-1.1524	0.0717294	0.659868	0	15011	-0.539849	-1.192	0.112305	0.764026	0
rs5746495	22	17917600	MICAL3	C	T	Minute rem	15102	-0.405499	-0.835949	0.0249505	0.658772	15102	-0.487698	-0.917206	-0.0581903	0.600842	0	15102	-0.209644	-0.66807	0.248781	0.903871	0
rs10835395	11	28719589	LINC02742	A	C	Minute rem	15111	-0.352262	-0.75139	0.0468664	0.658772	15111	-0.321343	-0.720018	0.0773323	0.702638	0	15111	-0.433996	-0.856968	-0.011024	0.618173	0
rs71556715	7	73467477	BAZ1B	C	T	Minute rem	15100	-0.540489	-1.14554	0.0645617	0.658772	15100	-0.575183	-1.17888	0.0285108	0.646125	0	15100	-0.439364	-1.08177	0.20304	0.826704	0
rs486394	11	116655605	LINC02702	A	C	Minute rem	15083	0.375167	-0.0603417	0.810675	0.658772	15083	0.388603	-0.0476931	0.824899	0.659868	0	15083	0.338293	-0.11856	0.795146	0.820222	0
rs3122163	6	55191570	HCRTR2	T	C	Minute rem	15106	-0.432146	-0.936256	0.0719652	0.658772	15106	-0.434459	-0.937705	0.0687862	0.671068	0	15106	-0.416862	-0.950572	0.116849	0.780386	0
rs215808	1	37204468	RNU6-636P, RNA5SP43	T	G	Minute rem	15108	0.420948	-0.013987	0.855883	0.658772	15108	0.434431	0.000585734	0.868276	0.620372	0	15108	0.381935	-0.0796895	0.843559	0.764026	0
rs10421649	19	9831586	UBL5, PIN1-DT	A	T	Minute rem	15083	-0.361485	-0.753893	0.030924	0.658772	15083	-0.380614	-0.772996	0.0117678	0.646125	0	15083	-0.308373	-0.722916	0.106171	0.820222	0
rs10505258	8	115590628	TRPS1	C	T	Minute rem	12023	0.389464	-0.0406484	0.819577	0.658772	12023	0.413215	-0.0163986	0.842828	0.646125	0	12023	0.319128	-0.136955	0.775211	0.826704	0
rs145034453	1	5668879	LINC02782, MIR4689	T	A	Minute rem	15107	-1.56812	-3.37612	0.239871	0.658772	15107	-1.56074	-3.33544	0.213967	0.659868	0	15107	-1.52565	-3.52143	0.47013	0.802602	0
rs1115189	13	100114857	PCCA	C	T	Minute rem	15107	-0.363148	-0.758583	0.0322868	0.658772	15107	-0.3774	-0.772488	0.017688	0.646125	0	15107	-0.330565	-0.749764	0.0886341	0.777866	0
rs55710412	12	30914556	PPIAP44, TSPAN11	C	T	Minute rem	15104	0.597605	-0.00346979	1.19868	0.658772	15104	0.623728	0.0235225	1.22393	0.620285	0	15104	0.530346	-0.106436	1.16713	0.764026	0
rs7583126	2	20901107	LINC02850, APOB	A	G	Minute rem	15108	0.465428	-0.0515881	0.982444	0.658772	15108	0.443971	-0.0716531	0.959595	0.671068	0	15108	0.517785	-0.0319143	1.06748	0.705541	0
rs113322698	5	138433887	KDM3B	G	A	Minute rem	15033	-0.382305	-0.808188	0.0435772	0.658772	15033	-0.395608	-0.821468	0.030251	0.648876	0	15033	-0.363917	-0.814906	0.0870717	0.777866	0
rs72828533	6	19065449	MIR548A1HG, RPL21P61	A	T	Minute rem	15110	-0.455825	-0.980406	0.0687556	0.658772	15110	-0.476343	-1.00157	0.0488864	0.658582	0	15110	-0.403875	-0.955377	0.147626	0.826704	0
rs2503182	1	66005416	PDE4B	G	A	Minute rem	15109	0.382057	-0.0583449	0.82246	0.658772	15109	0.325019	-0.114884	0.764922	0.780377	0	15109	0.519958	0.0535455	0.986371	0.603665	0
rs1672811	16	15407242	MPV17L	C	T	Minute rem	15108	0.373135	-0.0594756	0.805745	0.658772	15108	0.365005	-0.0670754	0.797085	0.681044	0	15108	0.408873	-0.0502003	0.867947	0.764026	0
rs139919599	2	20949664	LINC02850, APOB	A	G	Minute rem	15110	0.617785	-0.0308223	1.26639	0.658772	15110	0.634554	-0.0140056	1.28311	0.646125	0	15110	0.567272	-0.116097	1.25064	0.764026	0
rs13109404	4	101975434	BANK1	T	G	Minute rem	15109	-0.719519	-1.50896	0.069918	0.658772	15109	-0.743139	-1.53253	0.0462493	0.648876	0	15109	-0.655379	-1.49139	0.180632	0.777866	0
rs2231265	6	89080482	PNRC1-DT	G	A	Minute rem	15077	-0.422654	-0.894675	0.0493668	0.658772	15077	-0.429764	-0.90185	0.0423228	0.656221	0	15077	-0.401137	-0.899564	0.0972904	0.777866	0
rs9451146	6	89088960	PNRC1, RN7SL336P	C	T	Minute rem	15108	-0.41773	-0.889469	0.0540094	0.658772	15108	-0.426176	-0.898019	0.0456677	0.659868	0	15108	-0.393102	-0.891202	0.104998	0.777866	0
rs28534677	16	27018909	LINC02195, C16orf82	C	A	Minute rem	15055	-0.812129	-1.75876	0.134499	0.658772	15055	-0.81376	-1.75698	0.129463	0.671068	0	15055	-0.801312	-1.80635	0.203721	0.777866	0
rs10268637	7	114434202	FOXP2	C	T	Minute rem	15084	-0.38484	-0.774407	0.00472702	0.658772	15084	-0.372964	-0.762142	0.0162149	0.646125	0	15084	-0.415218	-0.828311	-0.00212536	0.637143	0
rs3903032	2	20920090	LINC02850, APOB	A	T	Minute rem	15108	0.571246	-0.0703412	1.21283	0.658772	15108	0.601836	-0.0402899	1.24396	0.648876	0	15108	0.480784	-0.193508	1.15508	0.826704	0
rs71440053	13	110177535	COL4A1	A	T	Minute rem	15108	0.90129	-0.149787	1.95237	0.658772	15108	1.01729	-0.0336636	2.06825	0.646125	0	15108	0.591928	-0.513628	1.69748	0.863665	0
rs1111341	2	216387690	SMARCAL1-AS1	C	T	Minute rem	15070	0.383903	-0.00812408	0.775929	0.658772	15070	0.407201	0.0157113	0.79869	0.620285	0	15070	0.334389	-0.0810241	0.749802	0.777866	0
rs10228350	7	114420608	FOXP2	A	T	Minute rem	15111	-0.38055	-0.788841	0.0277414	0.658772	15111	-0.360728	-0.768353	0.0468968	0.659868	0	15111	-0.426557	-0.859357	0.00624326	0.662465	0
rs10236696	7	78052062	MAGI2	A	G	Minute total	15104	-0.862772	-2.08152	0.355978	0.666205	15104	-0.869118	-2.11096	0.372728	0.686296	0	15104	-0.96807	-2.2575	0.321364	0.677497	0
rs7599488	2	60491212	BCL11A	C	T	Minute light	15111	0.628196	-0.170523	1.42692	0.666807	15111	0.574675	-0.230693	1.38004	0.695903	0	15111	0.769671	-0.0699866	1.60933	0.631705	0
rs4948275	10	61376864	LINC00845, TMEM26	C	T	Minute light	11862	0.635014	-0.172937	1.44297	0.666807	11862	0.742242	-0.0736738	1.55816	0.580442	0	11862	0.363926	-0.479203	1.20705	0.922983	0
rs28456	11	61822009	FADS1, FADS2	A	G	Minute light	15104	0.657851	-0.181373	1.49708	0.667635	15104	0.692927	-0.155129	1.54098	0.619347	0	15104	0.584083	-0.294777	1.46294	0.810871	0
rs3996325	7	2014112	MAD1L1	T	C	Minute light	14556	-0.689152	-1.57137	0.193064	0.670147	14556	-0.638811	-1.52819	0.250568	0.695903	0	14556	-0.804372	-1.72721	0.118462	0.678253	0
rs1185359	5	4814931	LINC02114, LINC01020	T	C	Minute light	15107	0.867854	-0.245887	1.98159	0.670658	15107	0.921603	-0.202192	2.0454	0.619347	0	15107	0.749148	-0.419835	1.91813	0.810871	0
rs17635531	3	143247876	PBX2P1, SLC9A9	G	A	Minute rem	15104	-0.690023	-1.50843	0.128379	0.672914	15104	-0.657309	-1.47567	0.161052	0.705013	0	15104	-0.772852	-1.63713	0.0914285	0.762105	0
rs7686205	4	44533849	KCTD8, YIPF7	A	G	Minute rem	14257	-0.348481	-0.759851	0.062889	0.672914	14257	-0.349062	-0.759887	0.061763	0.680265	0	14257	-0.345492	-0.781714	0.0907301	0.777866	0
rs184371102	8	19986419	LPL, RPL30P9	G	T	Minute rem	15096	1.28609	-0.273042	2.84522	0.672914	15096	1.32783	-0.226753	2.88242	0.679336	0	15096	1.17947	-0.475887	2.83482	0.826704	0
rs330088	8	9292236	PPP1R3B-DT	C	T	Minute rem	15059	0.334286	-0.0632023	0.731775	0.672914	15059	0.288198	-0.108704	0.685101	0.780377	0	15059	0.44663	0.026099	0.86716	0.618173	0
rs8041815	15	100106774	ADAMTS17	A	C	Minute rem	15110	0.33746	-0.0655009	0.740421	0.672914	15110	0.295209	-0.107334	0.697751	0.780377	0	15110	0.44311	0.0167646	0.869456	0.618173	0
rs9382445	6	55073176	FAM83B, HCRTR2	T	C	Minute rem	15107	-0.336727	-0.742259	0.0688056	0.672914	15107	-0.308465	-0.713844	0.0969143	0.738896	0	15107	-0.40499	-0.833704	0.0237249	0.705541	0
rs112230981	3	55845241	ERC2	A	G	Minute rem	15111	-0.887471	-1.93431	0.159372	0.672914	15111	-0.847769	-1.89446	0.198924	0.702638	0	15111	-0.991323	-2.09727	0.11462	0.762105	0
rs60990105	16	67647053	CARMIL2	T	A	Minute rem	15074	0.51561	-0.105808	1.13703	0.672914	15074	0.557641	-0.0633975	1.17868	0.659868	0	15074	0.407976	-0.248358	1.06431	0.863665	0
rs61980273	14	93752603	PRIMA1	G	A	Minute rem	15110	0.902027	-0.187576	1.99163	0.672914	15110	0.833758	-0.25307	1.92059	0.738896	0	15110	1.06679	-0.0942296	2.22781	0.720831	0
rs8065231	17	75443809	TMEM94	C	T	Minute rem	15009	0.389199	-0.0819991	0.860398	0.672914	15009	0.377175	-0.0948042	0.849154	0.705482	0	15009	0.421458	-0.0752734	0.91819	0.764026	0
rs7689303	4	169282620	SH3RF1, NEK1	T	G	Minute rem	15109	0.326317	-0.0657798	0.718413	0.672914	15109	0.331433	-0.0602655	0.723131	0.681044	0	15109	0.319624	-0.0954087	0.734657	0.796733	0
rs76251410	14	78033554	ADCK1, FXNP1	G	A	Minute rem	15040	-0.933267	-2.06041	0.193875	0.672914	15040	-0.928421	-2.05623	0.199391	0.702638	0	15040	-0.985229	-2.167	0.196543	0.764026	0
rs1243197	10	21681148	MLLT10	C	T	Minute rem	14521	0.33266	-0.0648459	0.730167	0.672914	14521	0.321322	-0.0763917	0.719035	0.702638	0	14521	0.368312	-0.0519888	0.788613	0.764026	0
rs6034146	20	15293250	MACROD2	C	A	Minute total	15108	-0.718792	-1.74038	0.302794	0.673228	15108	-0.709395	-1.74658	0.327785	0.687372	0	15108	-0.724627	-1.81512	0.365861	0.746965	0
rs205024	17	11324035	SHISA6	C	T	Minute total	15103	-0.718541	-1.74198	0.304897	0.673513	15103	-0.644575	-1.68372	0.394572	0.729177	0	15103	-0.911837	-2.00406	0.180387	0.663347	0
rs12165098	18	39100535	RNU6-706P, MIR924HG	G	A	Minute light	15098	-0.965381	-2.2092	0.278436	0.674144	15098	-1.01459	-2.26953	0.240347	0.619347	0	15098	-0.872071	-2.17599	0.431849	0.810871	0
rs4953023	2	43846861	ABCG8	G	A	Minute light	15110	1.24887	-0.364689	2.86242	0.675273	15110	1.17622	-0.454581	2.80702	0.695903	0	15110	1.45491	-0.223818	3.13364	0.678253	0
rs9533521	13	43545322	ENOX1, ENOX1-AS1	T	A	Minute total	15109	-0.72209	-1.7598	0.315617	0.681879	15109	-0.856214	-1.90962	0.19719	0.625282	0	15109	-0.373794	-1.48017	0.732588	0.897014	0
rs17285646	4	91636345	CCSER1, KRT19P6	T	A	Minute total	15090	0.704252	-0.307099	1.7156	0.681879	15090	0.690392	-0.335851	1.71663	0.691786	0	15090	0.752026	-0.326587	1.83064	0.733283	0
rs6948912	7	2037066	MAD1L1	T	C	Minute light	13286	-0.644717	-1.49009	0.200658	0.683531	13286	-0.619822	-1.4728	0.233156	0.695903	0	13286	-0.702019	-1.58668	0.182642	0.764606	0
rs6461337	7	17695288	LINC02889, SNX13	C	T	Minute light	15090	-0.607167	-1.4033	0.188962	0.683531	15090	-0.603406	-1.40714	0.200328	0.679326	0	15090	-0.639408	-1.47221	0.19339	0.764606	0
rs4778087	15	93061276	RGMA	A	C	Minute light	13898	0.612385	-0.191294	1.41606	0.683531	13898	0.742063	-0.068984	1.55311	0.580442	0	13898	0.268578	-0.571937	1.10909	0.956766	0
rs1873027	3	3646007	CRBN, SUMF1	A	G	Minute light	14750	0.626598	-0.197201	1.4504	0.683531	14750	0.566727	-0.264961	1.39841	0.717687	0	14750	0.800784	-0.0616481	1.66322	0.617989	0
rs2079070	7	114486377	FOXP2	G	C	Minute light	15069	0.704499	-0.213632	1.62263	0.683531	15069	0.756928	-0.172496	1.68635	0.619347	0	15069	0.591228	-0.361963	1.54442	0.810871	0
rs7626868	3	107843642	LINC00635, LINC00636	C	T	Minute light	15103	0.620102	-0.188189	1.42839	0.683531	15103	0.640144	-0.175316	1.4556	0.637237	0	15103	0.597285	-0.250039	1.44461	0.79105	0
rs73355875	8	138933755	COL22A1, KCNK9	G	A	Minute total	15109	3.4362	-1.52444	8.39683	0.684552	15109	3.52383	-1.50881	8.55648	0.686296	0	15109	3.25836	-2.04394	8.56065	0.783511	0
rs4926854	1	47404989	LINC01389	T	C	Minute total	15108	-0.71522	-1.74881	0.318365	0.684552	15108	-0.657811	-1.70797	0.392347	0.729177	0	15108	-0.847719	-1.94865	0.253214	0.677497	0
rs10065369	5	114242610	KCNN2	T	C	Minute deep	15099	-0.400736	-0.766845	-0.0346269	0.685479	15099	-0.40612	-0.773456	-0.0387844	0.698401	0	15099	-0.381046	-0.759943	-0.00214847	0.679365	0
[truncated: 2,659 more rows]

## Sheet: TableS8
Table S8. SNV genotype associations with mean minutes total, light, deep, or REM sleep in the primary analysis, averaged over only atypical sleep periods, and averaged over only typical sleep periods. Coefficients and 95% confidence intervals were obtained from linear regression adjusted for age, sex ploidy, and the first three principal components of genomic ancestry prediction. Adjusted P-value…
[truncated: 3,178 more rows]

[truncated: 1 more sheets: TableS9]
